# Supplementary material for: Single-nuclei transcriptome analysis of channel catfish spleen provides insight into the immunome of an aquaculture-relevant species
Source: PLoS One. 2024 Sep 26;19(9):e0309397. doi: 10.1371/journal.pone.0309397 (PMC11426453; doi:10.1371/journal.pone.0309397)
Supplement: S1 Table — (XLSX) [file pone.0309397.s011.xlsx]

## Sheet: Sheet1
S1 Table: Top 10 differentially expressed genes for cluster generated from individual scRNAseq of whole spleen catfish samples SP1, SP2 and SP3.
Sample	Cluster	Gene Name in Channel Catfish	NCBI Gene ID	Description	P value	Adjusted P value	Percent in Cluster	Percent in Other Clusters
SP1	0	LOC108268628	108268628	calpain-8	0	0	0.917	0.687
SP1	0	fth1a	100528068	ferritin, heavy polypeptide 1a	0	0	1	0.945
SP1	0	LOC108267557	108267557	4F2 cell-surface antigen heavy chain	2.68913e-291	8.69798e-289	0.917	0.693
SP1	0	si:ch211-250g4.3	108272972	golgin subfamily B member 1	4.38144e-199	1.41718e-194	0.909	0.657
SP1	0	wbp4	108273303	WW domain binding protein 4	3.93496e-176	1.27276e-171	0.85	0.656
SP1	0	cyt	100528758	cystatin	4.57359e-176	1.47933e-171	0.816	0.721
SP1	0	ybx1	108265052	Y box binding protein 1	8.78885e-171	2.84275e-166	0.85	0.814
SP1	0	LOC108265440	108265440	H-2 class II histocompatibility antigen, A-U alpha chain	1.66941e-164	5.39971e-160	0.751	0.428
SP1	0	ank1a	108255531	ankyrin 1, erythrocytic a	1.46928e-155	4.75237e-151	0.793	0.604
SP1	0	si:dkey-93h22.7	108271080	uncharacterized si:dkey-93h22.7	1.74851e-141	5.65555e-137	0.764	0.587
SP1	1	LOC108257036	108257036	hemoglobin subunit beta	0	0	0.999	0.781
SP1	1	LOC100304620	100304620	hemoglobin-beta	0	0	0.998	0.797
SP1	1	hba	100529002	hemoglobin subunit alpha	0	0	0.999	0.82
SP1	1	LOC108257040	108257040	hemoglobin subunit alpha	0	0	0.999	0.826
SP1	1	LOC108257041	108257041	hemoglobin subunit alpha	0	0	0.999	0.888
SP1	1	LOC108257038	108257038	hemoglobin subunit beta	0	0	1	0.905
SP1	1	LOC108257039	108257039	hemoglobin cathodic subunit beta	4.57101e-280	1.47849e-275	0.898	0.394
SP1	1	blvrb	124626957	biliverdin reductase B	1.59214e-251	5.14979e-247	0.866	0.4
SP1	1	urod	108280444	uroporphyrinogen decarboxylase	1.10172e-221	3.56352e-217	0.467	0.097
SP1	1	hbaa2	108257035	hemoglobin, alpha adult 2	7.14853e-177	2.31219e-172	0.532	0.146
SP1	2	thbs1b	108257932	thrombospondin 1b	0	0	0.978	0.037
SP1	2	itga2b	108258137	integrin, alpha 2b	0	0	0.944	0.036
SP1	2	si:busm1-57f23.1	108276545	cystatin	0	0	0.959	0.052
SP1	2	mpl	108271885	MPL proto-oncogene, thrombopoietin receptor	0	0	0.913	0.022
SP1	2	lpp	108271779	lipoma-preferred partner	0	0	0.906	0.03
SP1	2	sik1	108266559	salt-inducible kinase 1	0	0	0.964	0.102
SP1	2	ahnak	108268530	AHNAK nucleoprotein	0	0	0.896	0.041
SP1	2	rgs3a	108259785	regulator of G protein signaling 3a	0	0	0.912	0.061
SP1	2	apln	108269260	apelin	0	0	0.866	0.017
SP1	2	LOC108275690	108275690	platelet glycoprotein Ib alpha chain	0	0	0.859	0.019
SP1	3	pax5	108260810	paired box 5	0	0	0.969	0.035
SP1	3	ighd	108277590	immunoglobulin heavy constant delta	0	0	0.969	0.041
SP1	3	LOC108259908	108259908	Ig heavy chain Mem5-like	0	0	0.968	0.042
SP1	3	LOC128634996	128634996	uncharacterized LOC128634996	0	0	0.908	0.03
SP1	3	nr4a1	108276383	nuclear receptor subfamily 4, group A, member 1	0	0	0.961	0.097
SP1	3	LOC128635179	128635179	uncharacterized LOC128635179	0	0	0.894	0.03
SP1	3	sftpbb	108255529	surfactant protein Bb	0	0	0.91	0.05
SP1	3	ebf1b	108279013	EBF transcription factor 1b	0	0	0.86	0.02
SP1	3	cxcr4b	100335031	C-X-C chemokine receptor type 4b	0	0	0.896	0.057
SP1	4	LOC108261261	108261261	interferon-induced protein 44-like	0	0	0.702	0.035
SP1	4	LOC124627505	124627505	uncharacterized LOC124627505	0	0	0.56	0.017
SP1	4	LOC108258372	108258372	caskin-1	6.67684e-223	2.15962e-218	0.298	0.014
SP1	4	LOC108258404	108258404	interferon-induced protein 44-like	1.75019e-222	5.66099e-218	0.298	0.014
SP1	4	LOC108258369	108258369	interferon-induced protein 44-like	2.74997e-212	8.89478e-208	0.251	0.009
SP1	4	LOC108261920	108261920	interferon-induced protein 44-like	1.96803e-110	6.36559e-106	0.135	0.005
SP1	4	LOC108262343	108262343	interferon-induced protein 44-like	1.33696e-108	4.32438e-104	0.16	0.009
SP1	4	LOC108260463	108260463	E3 ubiquitin-protein ligase lubel	1.34762e-106	4.35886e-102	0.404	0.08
SP1	4	LOC108262139	108262139	uncharacterized LOC108262139	8.14963e-87	2.636e-82	0.517	0.151
SP1	4	LOC128628626	128628626	guanylate-binding protein 1-like	1.93962e-83	6.27371e-79	0.35	0.074
SP1	5	LOC100305074	100305074	NK-lysin type 3	8.04741e-25	2.60293e-20	0.086	0.014
SP1	5	LOC108270014	108270014	M1-specific T cell receptor beta chain	9.66651e-16	3.12663e-11	0.071	0.015
SP1	5	LOC108256553	108256553	DNA-binding protein SATB1	6.58637e-12	2.13036e-07	0.081	0.024
SP1	5	ccl32b.3	108256100	chemokine (C-C motif) ligand 32b, duplicate 3	2.00527e-10	6.48604e-06	0.035	0.006
SP1	5	gzmk	100304605	granzyme K precursor	6.80373e-09	0.000220067	0.035	0.007
SP1	5	gzm3.3	108267045	granzyme 3, tandem duplicate 3	1.49461e-08	0.00048343	0.03	0.006
SP1	5	LOC108267226	108267226	uncharacterized LOC108267226	8.08089e-07	0.0261376	0.028	0.006
SP1	5	LOC128629342	128629342	uncharacterized LOC128629342	1.11496e-05	0.360635	0.01	0.001
SP1	5	keap1b	108273170	kelch-like ECH-associated protein 1b	2.9872e-05	0.96621	0.058	0.024
SP1	5	ccl34b.4	100304628	chemokine (C-C motif) ligand 34b, duplicate 4	2.99581e-05	0.968995	0.025	0.006
SP1	6	maptb	108272803	microtubule-associated protein tau b	0	0	0.881	0.031
SP1	6	tmsb1	108268882	thymosin beta 1	0	0	0.815	0.054
SP1	6	cd79b	100304995	B-cell antigen receptor complex-associated protein beta chain precursor	1.84427e-291	5.96528e-290	0.923	0.083
SP1	6	pax5	108260810	paired box 5	4.31689e-293	1.3963e-288	0.988	0.094
SP1	6	LOC108259908	108259908	Ig heavy chain Mem5-like	4.41969e-286	1.42955e-281	0.976	0.101
SP1	6	ighd	108277590	immunoglobulin heavy constant delta	7.74965e-283	2.50663e-278	0.97	0.1
SP1	6	alox5a	108263823	arachidonate 5-lipoxygenase a	7.24016e-266	2.34183e-261	0.53	0.023
SP1	6	LOC108254997	108254997	band 4.1-like protein 1	2.74673e-263	8.88431e-259	0.762	0.058
SP1	6	LOC128634996	128634996	uncharacterized LOC128634996	2.03496e-261	6.58207e-257	0.899	0.086
SP1	6	hs3st4	108256776	heparan sulfate glucosamine 3-O-sulfotransferase 4	8.72759e-261	2.82294e-256	0.292	0.004
SP1	7	LOC108267351	108267351	uncharacterized LOC108267351	0	0	0.576	0.009
SP1	7	LOC108278371	108278371	T-cell surface glycoprotein CD3 epsilon chain	0	0	0.523	0.01
SP1	7	cytip	108266670	cytohesin 1 interacting protein	0	0	0.503	0.007
SP1	7	LOC108260524	108260524	uncharacterized LOC108260524	0	0	0.444	0.009
SP1	7	abhd3	108268000	abhydrolase domain containing 3	0	0	0.424	0.006
SP1	7	LOC108270014	108270014	M1-specific T cell receptor beta chain	0	0	0.424	0.008
SP1	7	LOC108274132	108274132	uncharacterized LOC108274132	0	0	0.411	0.007
SP1	7	LOC108278320	108278320	T-cell surface glycoprotein CD3 delta chain	0	0	0.384	0.005
SP1	7	si:dkey-276j7.2	108273252	cytohesin-interacting protein	0	0	0.364	0.005
SP1	7	hrct1	108276455	histidine rich carboxyl terminus 1	0	0	0.325	0.002
SP1	8	thbs1b	108257932	thrombospondin 1b	4.17672e-80	1.35096e-75	0.952	0.116
SP1	8	itga2b	108258137	integrin, alpha 2b	1.23808e-53	4.00457e-49	0.79	0.114
SP1	8	lpp	108271779	lipoma-preferred partner	1.4561e-47	4.70976e-43	0.71	0.106
SP1	8	sorcs3a	108258285	sortilin related VPS10 domain containing receptor 3a	2.74276e-46	8.87147e-42	0.581	0.073
SP1	8	meis1b	108263472	Meis homeobox 1 b	6.74952e-44	2.18313e-39	0.613	0.084
SP1	8	sik1	108266559	salt-inducible kinase 1	2.55064e-42	8.25005e-38	0.855	0.176
SP1	8	ppp2r5b	108267535	protein phosphatase 2, regulatory subunit B', beta	8.37428e-41	2.70866e-36	0.048	0
SP1	8	svila	108274058	supervillin a	2.80988e-40	9.08855e-36	0.597	0.086
SP1	8	eml1	108270132	EMAP like 1	6.42428e-36	2.07793e-31	0.484	0.065
SP1	8	si:ch211-214p13.9	108266407	cell surface glycoprotein CD200 receptor 1-A	1.8171e-34	5.87741e-30	0.532	0.081
SP1	9	LOC108268946	108268946	olfactomedin-4	0	0	1	0.005
SP1	9	c1qb	108278436	complement C1q subcomponent subunit B	0	0	1	0.006
SP1	9	foxp4	108254918	forkhead box P4	0	0	1	0.006
SP1	9	LOC108268810	108268810	lysozyme g	0	0	1	0.012
SP1	9	spi1a	108275191	Spi-1 proto-oncogene a	0	0	1	0.012
SP1	9	krt8	100304655	keratin 8	0	0	1	0.012
SP1	9	csf1rb	108278893	colony stimulating factor 1 receptor, b	0	0	1	0.012
SP1	9	krt18b	108272218	keratin 18b	0	0	1	0.014
SP1	9	asah1b	108260777	N-acylsphingosine amidohydrolase (acid ceramidase) 1b	0	0	1	0.017
SP1	9	si:dkey-5n18.1	108257537	complement C1q-like protein 3	0	0	0.981	0.002
SP1	10	si:dkey-195m11.11	108272213	uncharacterized si:dkey-195m11.11	0	0	1	0.003
SP1	10	mmp13	100526826	matrix metalloproteinase 13	0	0	1	0.009
SP1	10	LOC108265455	108265455	transketolase	0	0	1	0.01
SP1	10	ltb4r	108261007	leukotriene B4 receptor	0	0	1	0.01
SP1	10	si:ch211-139g16.8	108274158	immunoglobulin superfamily member 6	0	0	1	0.011
SP1	10	mmp9	100304980	matrix metalloproteinase 9	0	0	1	0.012
SP1	10	LOC108268810	108268810	lysozyme g	0	0	1	0.015
SP1	10	si:ch211-284o19.8	108267239	protein lifeguard 1	0	0	0.974	0.004
SP1	10	si:dkey-27h10.2	108263769	uncharacterized si:dkey-27h10.2	0	0	0.974	0.007
SP1	10	fybb	108278849	FYN binding protein b	0	0	0.974	0.019
SP2	0	si:ch211-250g4.3	108272972	golgin subfamily B member 1	1.52927e-156	2.94293e-152	0.989	0.692
SP2	0	ank1a	108255531	ankyrin 1, erythrocytic a	3.34832e-151	6.44351e-147	0.983	0.687
SP2	0	LOC128634091	128634091	microtubule-actin cross-linking factor 1-like	1.69478e-143	3.26143e-139	0.976	0.66
SP2	0	ripor3	108271800	RIPOR family member 3	3.81066e-134	7.33323e-130	0.946	0.633
SP2	0	aff2	108269128	AF4/FMR2 family, member 2	3.50267e-120	6.74053e-116	0.935	0.621
SP2	0	slc7a5	108269294	solute carrier family 7 member 5	3.55904e-116	6.84901e-112	0.904	0.596
SP2	0	sox6	108270975	SRY-box transcription factor 6	1.30101e-110	2.50366e-106	0.927	0.638
SP2	0	adka	108263185	adenosine kinase a	3.91803e-105	7.53985e-101	0.911	0.634
SP2	0	nlk2	108277876	nemo-like kinase, type 2	3.85823e-63	7.42477e-59	0.766	0.576
SP2	0	nt5c2l1	108277147	5'-nucleotidase, cytosolic II, like 1	3.98365e-62	7.66614e-58	0.743	0.495
SP2	1	cahz	100528361	carbonic anhydrase	3.79022e-32	7.29391e-28	0.496	0.293
SP2	1	slc7a10a	108259476	solute carrier family 7 member 10a	5.44475e-18	1.04779e-13	0.358	0.219
SP2	1	im:7151449	108272109	sushi, von Willebrand factor type A, EGF and pentraxin domain-containing protein 1	2.0025e-10	3.85361e-06	0.183	0.101
SP2	1	dars1	108266474	aspartyl-tRNA synthetase 1	5.24685e-08	0.0010097	0.178	0.109
SP2	1	saraf	108260853	store-operated calcium entry-associated regulatory factor	5.51736e-08	0.00106176	0.147	0.085
SP2	1	LOC108260273	108260273	MOB kinase activator 3B	6.69311e-07	0.0128802	0.078	0.036
SP2	1	pla2g4aa	108277761	phospholipase A2, group IVAa (cytosolic, calcium-dependent)	2.2211e-06	0.0427428	0.053	0.021
SP2	1	mthfd2	108255807	methylenetetrahydrofolate dehydrogenase (NADP+ dependent) 2, methenyltetrahydrofolate cyclohydrolase	9.49512e-06	0.182724	0.109	0.063
SP2	1	sesn2	108257059	sestrin 2	1.24249e-05	0.239104	0.096	0.054
SP2	1	mtr	108274080	5-methyltetrahydrofolate-homocysteine methyltransferase	1.33621e-05	0.257139	0.092	0.05
SP2	2	LOC108257041	108257041	hemoglobin subunit alpha	2.59206e-136	4.98815e-132	0.99	0.702
SP2	2	LOC108257038	108257038	hemoglobin subunit beta	7.58509e-128	1.45967e-123	0.996	0.77
SP2	2	LOC108257036	108257036	hemoglobin subunit beta	3.89654e-124	7.4985e-120	0.927	0.446
SP2	2	LOC108257040	108257040	hemoglobin subunit alpha	5.00539e-111	9.63237e-107	0.985	0.696
SP2	2	hba	100529002	hemoglobin subunit alpha	9.6999e-91	1.86665e-86	0.935	0.611
SP2	2	LOC100304620	100304620	hemoglobin-beta	3.53853e-82	6.80955e-78	0.692	0.282
SP2	2	gpx1a	108255192	glutathione peroxidase 1a	3.41346e-53	6.56887e-49	0.742	0.373
SP2	2	tpt1	108258675	tumor protein, translationally-controlled 1	7.55303e-47	1.45351e-42	0.679	0.341
SP2	2	blvrb	124626957	biliverdin reductase B	2.1911e-35	4.21655e-31	0.503	0.239
SP2	2	rpl4	100304519	ribosomal protein L4	2.12896e-31	4.09697e-27	0.495	0.241
SP2	3	itga2b	108258137	integrin, alpha 2b	0	0	0.929	0.086
SP2	3	inf2	108269962	inverted formin 2	0	0	0.894	0.061
SP2	3	thbs1b	108257932	thrombospondin 1b	0	0	0.927	0.097
SP2	3	sh3pxd2aa	108258886	SH3 and PX domains 2Aa	0	0	0.886	0.056
SP2	3	lpp	108271779	lipoma-preferred partner	0	0	0.917	0.089
SP2	3	garnl3	108260296	GTPase activating Rap/RanGAP domain like 3	0	0	0.859	0.055
SP2	3	meis1b	108263472	Meis homeobox 1 b	0	0	0.857	0.055
SP2	3	sik1	108266559	salt-inducible kinase 1	0	0	0.923	0.141
SP2	3	itgb3b	108274212	integrin beta 3b	0	0	0.849	0.067
SP2	3	myocd	108274238	myocardin	0	0	0.794	0.059
SP2	4	rps20	100304572	ribosomal protein S20	1.80296e-174	3.46961e-170	0.995	0.251
SP2	4	rpl10	100304526	ribosomal protein L10	4.85779e-174	9.34832e-170	0.982	0.237
SP2	4	rps27.1	100304577	ribosomal protein S27	6.31117e-172	1.21452e-167	0.991	0.258
SP2	4	rpl22	100304536	ribosomal protein L22	2.67083e-171	5.13974e-167	0.936	0.181
SP2	4	rps23	100304573	ribosomal protein S23	4.62496e-171	8.90028e-167	0.968	0.221
SP2	4	rpl27a	100304541	ribosomal protein L27a	5.77945e-167	1.1122e-162	0.909	0.181
SP2	4	rpl27	100304540	ribosomal protein L27	2.09416e-165	4.03e-161	0.959	0.222
SP2	4	rpl39	100305053	ribosomal protein L39	3.9638e-164	7.62794e-160	0.954	0.223
SP2	4	rpl30	100304544	ribosomal protein L30	7.9688e-163	1.53352e-158	0.968	0.252
SP2	4	rps21	100305057	ribosomal protein S21	4.46402e-157	8.59055e-153	0.918	0.196
SP2	5	mctp1a	108255490	multiple C2 domains, transmembrane 1a	4.01935e-250	7.73485e-246	0.522	0.015
SP2	5	adcy7	108259218	adenylate cyclase 7	5.56337e-243	1.07062e-238	0.699	0.042
SP2	5	zmp:0000001168	108259918	signal-induced proliferation-associated 1-like protein 2	1.73641e-228	3.34155e-224	0.548	0.022
SP2	5	runx3	108263403	RUNX family transcription factor 3	2.12448e-200	4.08835e-196	0.554	0.03
SP2	5	LOC108275122	108275122	dedicator of cytokinesis protein 2	1.00136e-192	1.92702e-188	0.694	0.06
SP2	5	dock10	108280633	dedicator of cytokinesis 10	3.87938e-192	7.46548e-188	0.538	0.03
SP2	5	LOC108270909	108270909	heterogeneous nuclear ribonucleoprotein L-like	1.83742e-188	3.53593e-184	0.608	0.044
SP2	5	stat4	108266777	signal transducer and activator of transcription 4	7.14396e-179	1.37478e-174	0.414	0.015
SP2	5	LOC108267351	108267351	uncharacterized LOC108267351	7.95984e-178	1.53179e-173	0.371	0.011
SP2	5	tcf7	108278866	transcription factor 7	2.60871e-177	5.0202e-173	0.462	0.022
SP2	6	LOC108257036	108257036	hemoglobin subunit beta	1.69652e-75	3.26478e-71	0.976	0.494
SP2	6	LOC108257041	108257041	hemoglobin subunit alpha	1.07928e-68	2.07697e-64	0.994	0.732
SP2	6	LOC108257038	108257038	hemoglobin subunit beta	2.74287e-65	5.27837e-61	1	0.794
SP2	6	rpl27a	100304541	ribosomal protein L27a	5.28348e-59	1.01675e-54	0.759	0.199
SP2	6	LOC108257040	108257040	hemoglobin subunit alpha	6.98754e-58	1.34468e-53	0.994	0.726
SP2	6	rps26l	100304574	ribosomal protein S26, like	4.26512e-57	8.2078e-53	0.88	0.279
SP2	6	rps29	100304579	ribosomal protein S29	4.99487e-57	9.61212e-53	0.928	0.33
SP2	6	rpl34	100304546	ribosomal protein L34	1.57113e-56	3.02348e-52	0.886	0.302
SP2	6	fth1a	100528068	ferritin, heavy polypeptide 1a	5.75694e-56	1.10787e-51	1	0.742
SP2	6	rpl32	100304545	ribosomal protein L32	1.64568e-55	3.16695e-51	0.934	0.324
SP2	7	pax5	108260810	paired box protein Pax-5	0	0	0.981	0.046
SP2	7	ighd	108277590	immunoglobulin heavy constant delta	0	0	0.922	0.056
SP2	7	ebf1b	108279013	EBF transcription factor 1b	0	0	0.844	0.03
SP2	7	ebf1a	108269197	transcription factor COE1-A	0	0	0.818	0.022
SP2	7	LOC108254997	108254997	band 4.1-like protein 1	0	0	0.818	0.026
SP2	7	LOC108267808	108267808	tyrosine-protein kinase Lyn	0	0	0.753	0.02
SP2	7	cobll1a	108272327	cordon-bleu WH2 repeat protein-like 1a	1.09289e-283	2.10317e-279	0.558	0.012
SP2	7	LOC108277732	108277732	uncharacterized LOC108277732	8.86475e-266	1.70593e-261	0.649	0.024
SP2	7	LOC108277513	108277513	uncharacterized LOC108277513	2.67115e-232	5.14036e-228	0.487	0.012
SP2	7	vav2	108278776	vav 2 guanine nucleotide exchange factor	2.70305e-230	5.20175e-226	0.636	0.03
SP2	8	LOC108260311	108260311	uncharacterized LOC108260311	3.2167e-239	6.19021e-235	0.831	0.025
SP2	8	myl9b	100528638	myosin, light chain 9b, regulatory	2.3717e-221	4.5641e-217	0.615	0.013
SP2	8	LOC108270771	108270771	platelet glycoprotein V	3.59272e-184	6.91382e-180	0.754	0.029
SP2	8	LOC100304630	100304630	uncharacterized LOC100304630	1.36304e-172	2.62303e-168	0.877	0.048
SP2	8	si:busm1-57f23.1	108276545	cystatin	3.39254e-140	6.52861e-136	0.969	0.086
SP2	8	LOC108260310	108260310	uncharacterized LOC108260310	6.99837e-135	1.34677e-130	0.4	0.009
SP2	8	f2r	108255687	coagulation factor II (thrombin) receptor	6.06835e-131	1.16779e-126	0.677	0.035
SP2	8	LOC108275690	108275690	platelet glycoprotein Ib alpha chain	4.62837e-114	8.90683e-110	0.862	0.072
SP2	8	tmsb4x	100304709	thymosin beta-4	6.4121e-104	1.23395e-99	0.954	0.115
SP2	8	tagln2	100528947	transgelin-2	5.40183e-103	1.03953e-98	0.677	0.048
SP2	9	LOC128635100	128635100	urokinase plasminogen activator surface receptor	0	0	0.679	0.006
SP2	9	rasgef1ba	108255944	RasGEF domain family, member 1Ba	9.86059e-292	1.89757e-291	0.755	0.01
SP2	9	rnf144b	108256380	ring finger protein 144B	4.40787e-290	8.48251e-286	0.528	0.003
SP2	9	samsn1a	108277652	SAM domain, SH3 domain and nuclear localisation signals 1a	2.46817e-278	4.74975e-274	0.83	0.016
SP2	9	LOC108266645	108266645	killer cell lectin-like receptor subfamily E member 1	8.322e-270	1.60149e-265	0.698	0.01
SP2	9	LOC128635436	128635436	uncharacterized LOC128635436	5.40261e-263	1.03968e-258	0.509	0.004
SP2	9	krt18b	108272218	keratin 18b	2.68943e-262	5.17554e-258	0.585	0.006
SP2	9	dbn1	108279051	drebrin 1	9.72205e-258	1.87091e-253	0.868	0.021
SP2	9	LOC100526732	100526732	macrophage colony-stimulating factor 1 receptor	3.23534e-256	6.22609e-252	0.604	0.007
SP2	9	LOC108265450	108265450	solute carrier family 2, facilitated glucose transporter member 6	3.50561e-256	6.7462e-252	0.491	0.003
SP2	10	LOC128634930	128634930	Ig kappa chain C region, B allele-like	0	0	0.958	0.002
SP2	10	LOC128634996	128634996	uncharacterized LOC128634996	0	0	0.917	0.003
SP2	10	plaat1l	108270472	phospholipase A and acyltransferase 1-like	0	0	0.917	0.007
SP2	10	LOC108279813	108279813	uncharacterized LOC108279813	0	0	0.875	0.002
SP2	10	LOC128628704	128628704	Ig kappa-b4 chain C region-like	0	0	0.833	0.003
SP2	10	LOC128635442	128635442	uncharacterized LOC128635442	0	0	0.833	0.003
SP2	10	LOC124628915	124628915	Ig kappa-b4 chain C region-like	0	0	0.75	0.004
SP2	10	LOC128634991	128634991	uncharacterized LOC128634991	0	0	0.708	0.002
SP2	10	LOC108261501	108261501	uncharacterized LOC108261501	0	0	0.667	0.002
SP2	10	LOC124628914	124628914	uncharacterized LOC124628914	0	0	0.625	0.001
SP3	0	hba	100529002	hemoglobin subunit alpha	0	0	0.999	0.903
SP3	0	LOC108257040	108257040	hemoglobin subunit alpha	0	0	0.999	0.905
SP3	0	LOC108257038	108257038	hemoglobin subunit beta	0	0	1	0.975
SP3	0	LOC108257039	108257039	hemoglobin cathodic subunit beta	5.47876e-265	1.10238e-260	0.9	0.522
SP3	0	LOC108258821	108258821	phospholipase A2	4.20859e-50	8.46811e-46	0.176	0.07
SP3	0	otc	108266357	ornithine transcarbamylase	3.42249e-47	6.8864e-43	0.134	0.047
SP3	0	atf5a	108260316	activating transcription factor 5a	5.65394e-14	1.13763e-09	0.034	0.011
SP3	0	LOC108273005	108273005	uncharacterized LOC108273005	1.18793e-11	2.39024e-07	0.021	0.006
SP3	0	oxt	108260424	oxytocin	6.15837e-11	1.23913e-06	0.025	0.008
SP3	0	nqo1	100528193	NAD(P)H dehydrogenase, quinone 1	2.57392e-09	5.17899e-05	0.02	0.006
SP3	1	blvrb	124626957	biliverdin reductase B	0	0	0.886	0.598
SP3	1	LOC108257039	108257039	hemoglobin cathodic subunit beta	3.49242e-284	7.02709e-280	0.873	0.543
SP3	1	slc4a1a	108279353	solute carrier family 4 member 1a (Diego blood group)	6.99373e-281	1.40721e-276	0.894	0.532
SP3	1	LOC108280488	108280488	transferrin receptor protein 1	1.5154e-212	3.04914e-208	0.987	0.764
SP3	1	LOC128634091	128634091	microtubule-actin cross-linking factor 1-like	1.60322e-197	3.22584e-193	0.947	0.635
SP3	1	ripor3	108271800	RIPOR family member 3	1.10577e-192	2.22491e-188	0.898	0.581
SP3	1	mt2	100304478	metallothionein 2	2.67652e-177	5.38542e-173	0.557	0.252
SP3	1	hbaa2	108257035	hemoglobin, alpha adult 2	6.24024e-158	1.2556e-153	0.661	0.343
SP3	1	aff2	108269128	AF4/FMR2 family, member 2	2.08614e-154	4.19751e-150	0.869	0.58
SP3	1	sptb	108270244	spectrin beta chain, erythrocytic	2.10672e-148	4.23893e-144	0.671	0.362
SP3	2	LOC128629216	128629216	uncharacterized LOC128629216	4.00337e-188	8.05518e-184	0.63	0.335
SP3	2	pcmt	108256936	protein-L-isoaspartate (D-aspartate) O-methyltransferase	7.45617e-103	1.50026e-98	0.637	0.446
SP3	2	LOC108272402	108272402	endoplasmic reticulum resident protein 27	1.19199e-56	2.3984e-52	0.197	0.076
SP3	2	zgc:92140	108265198	DUF4612 domain-containing protein	5.15565e-55	1.03737e-50	0.437	0.288
SP3	2	LOC108271773	108271773	uncharacterized LOC108271773	4.45443e-49	8.96276e-45	0.401	0.251
SP3	2	LOC108260109	108260109	uncharacterized LOC108260109	3.09798e-47	6.23345e-43	0.428	0.298
SP3	2	LOC108256496	108256496	uncharacterized LOC108256496	3.73062e-43	7.50638e-39	0.345	0.219
SP3	2	LOC108260237	108260237	uncharacterized LOC108260237	9.04469e-42	1.81988e-37	0.25	0.133
SP3	2	LOC108269830	108269830	claudin-20	1.89964e-39	3.82228e-35	0.128	0.046
SP3	2	LOC108280785	108280785	uncharacterized LOC108280785	4.34529e-34	8.74315e-30	0.361	0.253
SP3	3	pax5	108260810	paired box 5	0	0	0.974	0.079
SP3	3	ighd	108277590	immunoglobulin heavy constant delta	0	0	0.962	0.088
SP3	3	LOC108259908	108259908	Ig heavy chain Mem5-like	0	0	0.961	0.094
SP3	3	ebf1b	108279013	EBF transcription factor 1b	0	0	0.899	0.05
SP3	3	nr4a1	108276383	nuclear receptor subfamily 4, group A, member 1	0	0	0.915	0.107
SP3	3	LOC128635179	128635179	uncharacterized LOC128635179	0	0	0.852	0.049
SP3	3	LOC128634996	128634996	uncharacterized LOC128634996	0	0	0.848	0.058
SP3	3	swap70a	108271193	switching B cell complex subunit SWAP70a	0	0	0.841	0.064
SP3	3	sftpbb	108255529	surfactant protein Bb	0	0	0.836	0.059
SP3	3	LOC108261469	108261469	immunoglobulin kappa constant-like	0	0	0.933	0.162
SP3	4	LOC108263964	108263964	uncharacterized LOC108263964	0	0	0.992	0.856
SP3	4	rpl23a	100304538	ribosomal protein L23a	0	0	0.984	0.858
SP3	4	rpl36	100304548	ribosomal protein L36	0	0	0.997	0.874
SP3	4	rps25	100305058	ribosomal protein S25	0	0	0.995	0.904
SP3	4	rpl30	100304544	ribosomal protein L30	0	0	0.999	0.912
SP3	4	rpl28	100304542	ribosomal protein L28	0	0	0.999	0.914
SP3	4	rpl35	100304547	ribosomal protein L35	0	0	0.997	0.918
SP3	4	rpsa	100304555	ribosomal protein SA	0	0	0.999	0.926
SP3	4	LOC100305049	100305049	ribosomal protein L19	0	0	0.998	0.935
SP3	4	rps13	100305035	ribosomal protein S13	0	0	0.999	0.942
SP3	5	itga2b	108258137	integrin, alpha 2b	0	0	0.981	0.048
SP3	5	thbs1b	108257932	thrombospondin 1b	0	0	0.991	0.068
SP3	5	si:busm1-57f23.1	108276545	cystatin	0	0	0.962	0.07
SP3	5	rgs3a	108259785	regulator of G protein signaling 3a	0	0	0.934	0.059
SP3	5	sik1	108266559	salt-inducible kinase 1	0	0	0.966	0.094
SP3	5	lpp	108271779	lipoma-preferred partner	0	0	0.898	0.044
SP3	5	inf2	108269962	inverted formin 2	0	0	0.872	0.032
SP3	5	LOC108275690	108275690	platelet glycoprotein Ib alpha chain	0	0	0.866	0.029
SP3	5	cald1a	108279690	caldesmon 1a	0	0	0.925	0.099
SP3	5	ahnak	108268530	AHNAK nucleoprotein	0	0	0.866	0.041
SP3	6	maptb	108272803	microtubule-associated protein tau b	0	0	0.926	0.047
SP3	6	tmsb1	108268882	thymosin beta 1	0	0	0.779	0.039
SP3	6	LOC108271063	108271063	adhesion G-protein coupled receptor G5	0	0	0.613	0.027
SP3	6	si:dkey-172j4.3	108267497	diacylglycerol kinase eta	0	0	0.521	0.02
SP3	6	alox5a	108263823	arachidonate 5-lipoxygenase a	0	0	0.475	0.022
SP3	6	si:ch211-241b2.5	108278705	programmed cell death 1 ligand 1	0	0	0.309	0.007
SP3	6	LOC108280876	108280876	teashirt homolog 1	0	0	0.226	0.001
SP3	6	LOC108254997	108254997	band 4.1-like protein 1	1.23116e-276	2.47721e-272	0.885	0.112
SP3	6	pax5	108260810	paired box 5	1.9744e-253	3.97269e-249	0.991	0.165
SP3	6	ighd	108277590	immunoglobulin heavy constant delta	1.22955e-248	2.47398e-244	0.991	0.172
SP3	7	LOC108267834	108267834	histone H2A.Z	0	0	0.709	0.044
SP3	7	nucks1a	108255091	nuclear casein kinase and cyclin-dependent kinase substrate 1a	0	0	0.642	0.03
SP3	7	lmnb2	108270863	lamin B2	0	0	0.594	0.027
SP3	7	atp5mc1	108256653	ATP synthase membrane subunit c locus 1	0	0	0.57	0.02
SP3	7	mki67	108273569	marker of proliferation Ki-67	0	0	0.545	0.01
SP3	7	diaph3	108271281	diaphanous-related formin 3	0	0	0.521	0.015
SP3	7	stmn1	100528882	stathmin	0	0	0.491	0.017
SP3	7	incenp	108274945	inner centromere protein	0	0	0.473	0.004
SP3	7	top2a	108274033	DNA topoisomerase 2-alpha	0	0	0.467	0.005
SP3	7	smc2	108260886	structural maintenance of chromosomes 2	0	0	0.43	0.004
SP3	8	thbs1b	108257932	thrombospondin 1b	2.5159e-206	5.06225e-202	0.951	0.118
SP3	8	lpp	108271779	lipoma-preferred partner	2.98067e-182	5.99741e-178	0.805	0.091
SP3	8	myocd	108274238	myocardin	8.89705e-180	1.79017e-175	0.72	0.073
SP3	8	sh3pxd2aa	108258886	SH3 and PX domains 2Aa	1.04714e-179	2.10695e-175	0.726	0.075
SP3	8	itga2b	108258137	integrin, alpha 2b	1.69662e-174	3.41377e-170	0.835	0.1
SP3	8	meis1b	108263472	Meis homeobox 1 b	2.86007e-163	5.75474e-159	0.671	0.07
SP3	8	garnl3	108260296	GTPase activating Rap/RanGAP domain like 3	1.8096e-154	3.64109e-150	0.671	0.074
SP3	8	si:ch211-214p13.9	108266407	cell surface glycoprotein CD200 receptor 1-A	1.29599e-150	2.60765e-146	0.652	0.071
SP3	8	eml1	108270132	EMAP like 1	8.73636e-148	1.75784e-143	0.579	0.057
SP3	8	apln	108269260	apelin	4.04105e-146	8.13099e-142	0.671	0.077
SP3	9	rab44	108271727	RAB44, member RAS oncogene family	0	0	0.848	0.054
SP3	9	runx3	108263403	RUNX family transcription factor 3	0	0	0.738	0.033
SP3	9	mctp1a	108255490	multiple C2 domains, transmembrane 1a	0	0	0.559	0.007
SP3	9	ptpn4b	108259577	protein tyrosine phosphatase non-receptor type 4b	0	0	0.545	0.017
SP3	9	LOC108278371	108278371	T-cell surface glycoprotein CD3 epsilon chain	0	0	0.51	0.006
SP3	9	cytip	108266670	cytohesin 1 interacting protein	0	0	0.49	0.016
SP3	9	rapgefl1	108278427	Rap guanine nucleotide exchange factor (GEF)-like 1	0	0	0.448	0.007
SP3	9	pl8l1	100528946	plac8-like protein 1	0	0	0.448	0.008
SP3	9	abhd3	108268000	abhydrolase domain containing 3, phospholipase	0	0	0.421	0.004
SP3	9	LOC108267255	108267255	C-C motif chemokine 18	0	0	0.421	0.011
SP3	10	calr3a	100304608	calreticulin 3a	0	0	0.955	0.052
SP3	10	pdia4	108256621	protein disulfide isomerase family A, member 4	0	0	0.909	0.015
SP3	10	selenom	108255786	selenoprotein M	0	0	0.9	0.008
SP3	10	si:dkey-261l7.2	108275973	si:dkey-261l7.2	0	0	0.909	0.028
SP3	10	spats2	108265747	spermatogenesis associated serine rich 2	0	0	0.9	0.035
SP3	10	hsp90b1	108279785	heat shock protein 90, beta (grp94), member 1	0	0	0.882	0.02
SP3	10	prdx4	108260180	peroxiredoxin 4	0	0	0.864	0.031
SP3	10	creld2	100528401	cysteine-rich with EGF-like domains 2	0	0	0.827	0.008
SP3	10	lman1	108279223	lectin, mannose-binding, 1	0	0	0.836	0.02
SP3	10	samsn1a	108277652	SAM domain, SH3 domain and nuclear localisation signals 1a	0	0	0.836	0.021
SP3	11	flt3	108256707	fms related receptor tyrosine kinase 3	0	0	1	0.01
SP3	11	LOC108256723	108256723	uncharacterized LOC108256723	0	0	0.909	0.002
SP3	11	sh2d1aa	128629377	SH2 domain containing 1A duplicate a	0	0	0.909	0.002
SP3	11	shtn2	108267975	shootin 2	0	0	0.909	0.003
SP3	11	ppfibp2a	108264606	PPFIA binding protein 2a	0	0	0.864	0.003
SP3	11	pheta2	108275998	PH domain containing endocytic trafficking adaptor 2	0	0	0.864	0.006
SP3	11	LOC108274021	108274021	growth arrest-specific protein 7	0	0	0.864	0.008
SP3	11	znf366	108265941	zinc finger protein 366	0	0	0.818	0.002
SP3	11	plxna4	108279901	plexin-A4	0	0	0.818	0.004
SP3	11	LOC108276003	108276003	serum amyloid P-component	0	0	0.818	0.007
