# Supplementary material for: Single-nuclei transcriptome analysis of channel catfish spleen provides insight into the immunome of an aquaculture-relevant species
Source: PLoS One. 2024 Sep 26;19(9):e0309397. doi: 10.1371/journal.pone.0309397 (PMC11426453; doi:10.1371/journal.pone.0309397)
Supplement: S2 Table — (XLSX) [file pone.0309397.s012.xlsx]

## Sheet: Sheet1
S2 Table: Top 10 differentially expressed genes for 17 clusters generated from scRNAseq of whole spleen catfish samples (n = 3).
Cluster	Gene Name in Channel Catfish	NCBI Gene ID	Description	P value	Adjusted P value	Percent in Cluster	Percent in Other Clusters
0	slc4a1a	108279353	solute carrier family 4 member 1a (Diego blood group)	0	0	0.939	0.421
0	LOC108257039	108257039	hemoglobin cathodic subunit beta	0	0	0.833	0.38
0	blvrb	124626957	biliverdin reductase B	0	0	0.85	0.432
0	LOC108265745	108265745	glutathione S-transferase Mu 3	0	0	0.635	0.225
0	hbaa2	108257035	hemoglobin, alpha adult 2	0	0	0.575	0.185
0	mt2	100304478	metallothionein 2	0	0	0.541	0.154
0	LOC128634091	128634091	microtubule-actin cross-linking factor 1-like	0	0	0.952	0.581
0	slc38a5b	108265498	solute carrier family 38 member 5b	0	0	0.532	0.194
0	asns	108272571	asparagine synthetase	0	0	0.366	0.077
0	urod	108280444	uroporphyrinogen decarboxylase	0	0	0.384	0.101
1	LOC108268628	108268628	calpain-8	0	0	0.938	0.704
1	rpl13a	100304530	ribosomal protein L13a	0	0	0.999	0.831
1	rps27a	100305059	ribosomal protein S27a	0	0	0.992	0.838
1	ybx1	108265052	Y box binding protein 1	0	0	0.891	0.751
1	fth1a	100528068	ferritin, heavy polypeptide 1a	0	0	1	0.902
1	cyt	100528758	cystatin	2.24e-261	7.23e-257	0.78	0.609
1	iscu	108255833	iron-sulfur cluster assembly enzyme	6.81e-135	2.2e-130	0.559	0.426
1	tcima	108256049	transcriptional and immune response regulator a	3.95e-116	1.28e-111	0.466	0.308
1	pcmt	108256936	protein-L-isoaspartate (D-aspartate) O-methyltransferase	5.1e-114	1.65e-109	0.539	0.408
1	mibp	108271439	muscle-specific beta 1 integrin binding protein	1.36e-101	4.4e-97	0.464	0.323
2	LOC128629216	128629216	uncharacterized LOC128629216	0	0	0.666	0.28
2	gpx1a	108255192	glutathione peroxidase 1a	0	0	0.99	0.657
2	LOC108257036	108257036	hemoglobin subunit beta	0	0	0.999	0.743
2	LOC108257041	108257041	hemoglobin subunit alpha	0	0	1	0.848
2	LOC108259878	108259878	uncharacterized LOC108259878	3.25e-235	1.05e-230	0.677	0.351
2	LOC108272980	108272980	uncharacterized LOC108272980	2.23e-213	7.2e-209	0.574	0.274
2	LOC108268664	108268664	cytochrome c oxidase subunit 8B, mitochondrial	8.41e-209	2.72e-204	0.562	0.27
2	LOC108260109	108260109	uncharacterized LOC108260109	3.33e-184	1.08e-179	0.495	0.231
2	LOC108272981	108272981	uncharacterized LOC108272981	1.19e-177	3.84e-173	0.453	0.205
2	LOC108256496	108256496	uncharacterized LOC108256496	6.47e-177	2.09e-172	0.413	0.178
3	LOC108280598	108280598	muscleblind-like protein 1	0	0	0.737	0.527
3	ank1a	108255531	ankyrin 1, erythrocytic a	0	0	0.9	0.7
3	si:ch211-250g4.3	108272972	golgin subfamily B member 1	0	0	0.915	0.746
3	sox6	108270975	SRY-box transcription factor 6	0	0	0.782	0.614
3	adka	108263185	adenosine kinase a	1.29e-292	4.18e-288	0.749	0.616
3	LOC108280488	108280488	transferrin receptor protein 1	6.82e-284	2.21e-279	0.897	0.763
3	LOC128634091	128634091	microtubule-actin cross-linking factor 1-like	3.33e-280	1.08e-275	0.811	0.661
3	ripor3	108271800	RIPOR family member 3,	2.14e-252	6.91e-248	0.745	0.608
3	aff2	108269128	AF4/FMR2 family, member 2	8.02e-250	2.6e-245	0.738	0.58
3	slc7a5	108269294	solute carrier family 7 member 5	4.34e-210	1.4e-205	0.679	0.547
4	thbs1b	108257932	thrombospondin 1b	0	0	0.971	0.06
4	itga2b	108258137	integrin, alpha 2b	0	0	0.954	0.048
4	lpp	108271779	LIM domain containing preferred translocation partner in lipoma	0	0	0.909	0.045
4	sik1	108266559	salt-inducible kinase 1	0	0	0.953	0.103
4	inf2	108269962	inverted formin 2	0	0	0.862	0.031
4	rgs3a	108259785	regulator of G protein signaling 3a	0	0	0.881	0.062
4	sh3pxd2aa	108258886	SH3 and PX domains 2Aa	0	0	0.845	0.028
4	cald1a	108279690	caldesmon 1a	0	0	0.877	0.08
4	meis1b	108263472	Meis homeobox 1 b	0	0	0.816	0.026
4	itgb3b	108274212	integrin beta 3b	0	0	0.828	0.041
5	pax5	108260810	paired box 5	0	0	0.978	0.062
5	ighd	108277590	immunoglobulin heavy constant delta	0	0	0.968	0.07
5	LOC108259908	108259908	Ig heavy chain Mem5-like	0	0	0.947	0.065
5	ebf1b	108279013	EBF transcription factor 1b	0	0	0.893	0.04
5	nr4a1	108276383	nuclear receptor subfamily 4, group A, member 1	0	0	0.928	0.102
5	LOC128635179	128635179	uncharacterized LOC128635179	0	0	0.836	0.037
5	LOC128634996	128634996	uncharacterized LOC128634996	0	0	0.83	0.04
5	LOC108261469	108261469	immunoglobulin kappa constant-like	0	0	0.874	0.092
5	sftpbb	108255529	surfactant protein Bb	0	0	0.83	0.052
5	pou2af1	100304993	POU class 2 homeobox associating factor 1	0	0	0.805	0.039
6	LOC108263964	108263964	uncharacterized LOC108263964	0	0	0.946	0.423
6	rpl22	100304536	ribosomal protein L22	0	0	0.982	0.686
6	rpl23a	100304538	ribosomal protein L23a	0	0	0.989	0.739
6	rpl10a	100305047	ribosomal protein L10a	0	0	0.996	0.752
6	rpl14	100304531	ribosomal protein L14	0	0	0.994	0.757
6	rpl36	100304548	ribosomal protein L36	0	0	0.997	0.76
6	rps26l	100304574	ribosomal protein S26, like	0	0	0.996	0.759
6	rps23	100304573	ribosomal protein S23	0	0	0.999	0.775
6	rpl11	100304527	ribosomal protein L11	0	0	0.998	0.78
6	rps25	100305058	ribosomal protein S25	0	0	0.999	0.786
7	slc4a1a	108279353	solute carrier family 4 member 1a (Diego blood group)	6.45e-136	2.09e-131	0.875	0.547
7	LOC108280488	108280488	transferrin receptor protein 1	3.61e-130	1.17e-125	0.978	0.772
7	ripor3	108271800	RIPOR family member 3	6.55e-130	2.12e-125	0.938	0.614
7	aff2	108269128	AF4/FMR2 family, member 2	2.91e-112	9.42e-108	0.907	0.589
7	ank1a	108255531	ankyrin 1, erythrocytic a	2.09e-102	6.76e-98	0.978	0.714
7	LOC128634091	128634091	microtubule-actin cross-linking factor 1-like	4.38e-89	1.42e-84	0.955	0.67
7	sptb	108270244	spectrin, beta, erythrocytic	2.37e-82	7.68e-78	0.705	0.394
7	LOC108271906	108271906	leucine-rich repeat-containing protein 15	1.19e-77	3.85e-73	0.786	0.512
7	blvrb	124626957	biliverdin reductase B	3.7e-77	1.2e-72	0.778	0.534
7	epb41b	108256674	erythrocyte membrane protein band 4.1b	1.92e-72	6.22e-68	0.795	0.515
8	rab44	108271727	uncharacterized protein rab44	0	0	0.744	0.05
8	ptprc	100303449	protein tyrosine phosphatase receptor type C	0	0	0.839	0.16
8	sh2d3ca	108277244	SH2 domain containing 3Ca	0	0	0.694	0.063
8	runx3	108263403	RUNX family transcription factor 3	0	0	0.662	0.032
8	fmnl1a	108278868	formin-like 1a	0	0	0.714	0.109
8	mctp1a	108255490	multiple C2 domains, transmembrane 1a	0	0	0.601	0.009
8	adcy7	108259218	adenylate cyclase 7	0	0	0.627	0.038
8	LOC108275122	108275122	dedicator of cytokinesis protein 2	0	0	0.672	0.088
8	arid5a	108265471	AT rich interactive domain 5A (MRF1-like)	0	0	0.625	0.049
8	LOC108256870	108256870	adhesion G protein-coupled receptor E2	0	0	0.618	0.048
9	maptb	108272803	microtubule-associated protein tau b	0	0	0.913	0.039
9	pax5	108260810	paired box 5	0	0	0.993	0.125
9	ighd	108277590	immunoglobulin heavy constant delta	0	0	0.978	0.131
9	LOC108259908	108259908	Ig heavy chain Mem5-like	0	0	0.911	0.126
9	LOC108254997	108254997	band 4.1-like protein 1	0	0	0.862	0.082
9	LOC108267808	108267808	tyrosine-protein kinase Lyn	0	0	0.806	0.078
9	cd79b	100304995	B-cell antigen receptor complex-associated protein beta chain precursor	0	0	0.815	0.088
9	nr4a1	108276383	nuclear receptor subfamily 4, group A, member 1	0	0	0.873	0.16
9	tmsb1	108268882	thymosin beta 1	0	0	0.728	0.039
9	arl5c	108260527	ADP-ribosylation factor-like 5C	0	0	0.781	0.093
10	thbs1b	108257932	thrombospondin 1b	8.34e-270	2.7e-265	0.96	0.134
10	itga2b	108258137	integrin, alpha 2b	2.74e-213	8.88e-209	0.85	0.123
10	lpp	108271779	LIM domain containing preferred translocation partner in lipoma	1.03e-201	3.34e-197	0.798	0.116
10	meis1b	108263472	Meis homeobox 1 b	2.22e-190	7.18e-186	0.688	0.092
10	myocd	108274238	myocardin	2.07e-185	6.71e-181	0.68	0.092
10	sh3pxd2aa	108258886	SH3 and PX domains 2Aa	5.65e-183	1.83e-178	0.692	0.096
10	si:busm1-57f23.1	108276545	CY domain-containing protein	5.38e-182	1.74e-177	0.757	0.12
10	eml1	108270132	EMAP like 1	1.66e-173	5.37e-169	0.579	0.071
10	garnl3	108260296	GTPase activating Rap/RanGAP domain like 3	5.85e-170	1.89e-165	0.656	0.092
10	itgb3b	108274212	integrin beta 3b	1.56e-169	5.05e-165	0.704	0.106
11	dbn1	108279051	drebrin 1	0	0	0.921	0.011
11	foxp4	108254918	forkhead box P4	0	0	0.901	0.009
11	samsn1a	108277652	SAM domain, SH3 domain and nuclear localisation signals 1a	0	0	0.908	0.023
11	fybb	108278849	FYN binding protein b	0	0	0.855	0.012
11	csf1rb	108278893	colony stimulating factor 1 receptor, b	0	0	0.855	0.013
11	LOC108266645	108266645	killer cell lectin-like receptor subfamily E member 1	0	0	0.849	0.008
11	mafba	108276273	v-maf avian musculoaponeurotic fibrosarcoma oncogene homolog Ba	0	0	0.855	0.022
11	LOC108274021	108274021	growth arrest-specific protein 7	0	0	0.836	0.011
11	krt18b	108272218	keratin 18b	0	0	0.836	0.012
11	csf3r	108269562	colony stimulating factor 3 receptor (granulocyte)	0	0	0.822	0.006
12	LOC108267834	108267834	histone H2A.Z	0	0	0.892	0.043
12	nucks1a	108255091	nuclear casein kinase and cyclin-dependent kinase substrate 1a	0	0	0.877	0.029
12	LOC108260105	108260105	histone H2AX	0	0	0.854	0.037
12	fabp3	108256956	fatty acid binding protein 3, muscle and heart	0	0	0.831	0.047
12	mki67	108273569	marker of proliferation Ki-67	0	0	0.777	0.008
12	hmgn3	108276400	high mobility group nucleosomal binding domain 3	0	0	0.815	0.05
12	stmn1	100528882	stathmin	0	0	0.769	0.016
12	diaph3	108271281	diaphanous-related formin 3	0	0	0.723	0.017
12	atp5mc1	108256653	ATP synthase membrane subunit c locus 1	0	0	0.685	0.018
12	cenps	108271797	centromere protein S	0	0	0.677	0.016
13	pdia4	108256621	protein disulfide isomerase family A, member 4	0	0	0.881	0.012
13	calr3a	100304608	calreticulin 3a	0	0	0.905	0.046
13	selenom	108255786	selenoprotein M	0	0	0.849	0.005
13	fabp3	108256956	fatty acid binding protein 3, muscle and heart	0	0	0.889	0.047
13	spats2	108265747	spermatogenesis associated serine rich 2	0	0	0.873	0.033
13	si:dkey-261l7.2	108275973	si:dkey-261l7.2	0	0	0.857	0.02
13	hsp90b1	108279785	heat shock protein 90, beta (grp94), member 1	0	0	0.849	0.018
13	stt3a	108276860	STT3 oligosaccharyltransferase complex catalytic subunit A	0	0	0.881	0.056
13	ube2j1	108256929	ubiquitin-conjugating enzyme E2, J1	0	0	0.865	0.05
13	lman1	108279223	lectin, mannose-binding, 1	0	0	0.802	0.017
14	flt3	108256707	fms related receptor tyrosine kinase 3	0	0	0.967	0.009
14	fgd4a	108264545	FYVE, RhoGEF and PH domain containing 4a	0	0	0.967	0.026
14	plxna4	108279901	plexin A4	0	0	0.918	0.005
14	dbn1	108279051	drebrin 1	0	0	0.885	0.015
14	LOC108256723	108256723	uncharacterized LOC108256723	0	0	0.869	0.003
14	psd3l	108276947	pleckstrin and Sec7 domain containing 3, like	0	0	0.869	0.018
14	ppfibp2a	108264606	PPFIA binding protein 2a	0	0	0.836	0.005
14	shtn2	108267975	shootin 2	0	0	0.77	0.005
14	pak1	108264802	p21 protein (Cdc42/Rac)-activated kinase 1	0	0	0.754	0.007
14	LOC108274021	108274021	growth arrest-specific protein 7	0	0	0.754	0.015
15	LOC108267310	108267310	zinc finger protein 521	0	0	0.935	0.002
15	caskin1	108278738	CASK interacting protein 1	0	0	0.903	0.011
15	calcrlb	108273155	calcitonin receptor-like b	0	0	0.871	0.003
15	LOC108271270	108271270	receptor-type tyrosine-protein phosphatase mu	0	0	0.839	0.004
15	LOC128632858	128632858	uncharacterized LOC128632858	0	0	0.806	0
15	flt4	108268674	fms related receptor tyrosine kinase 4	0	0	0.806	0.001
15	dclk2a	108263760	doublecortin-like kinase 2a	0	0	0.806	0.003
15	znf423	124627980	zinc finger protein 423	0	0	0.806	0.003
15	npdc1a	108279197	neural proliferation, differentiation and control, 1a	0	0	0.806	0.004
15	magi1a	108265572	membrane associated guanylate kinase, WW and PDZ domain containing 1a	0	0	0.806	0.005
16	sgip1a	108271816	SH3GL interacting endocytic adaptor 1a	0	0	1	0.006
16	apol1	108267717	apolipoprotein L, 1	0	0	1	0.008
16	spock3	108260843	SPARC (osteonectin), cwcv and kazal like domains proteoglycan 3	0	0	1	0.01
16	sting1	108274684	stimulator of interferon response cGAMP interactor 1	0	0	0.952	0.004
16	LOC108279184	108279184	transcription factor 4	0	0	0.952	0.004
16	LOC108266986	108266986	TLR adapter interacting with SLC15A4 on the lysosome	0	0	0.952	0.005
16	ncam1a	108279057	neural cell adhesion molecule 1a	0	0	0.952	0.006
16	nitr6	100305040	novel immune-type receptor 6	0	0	0.905	0.002
16	ctss1	108274831	cathepsin S, ortholog 1	0	0	0.905	0.004
16	LOC108258627	108258627	interferon-induced GTP-binding protein Mx2-like	0	0	0.81	0
