# Supplementary material for: Single-nuclei transcriptome analysis of channel catfish spleen provides insight into the immunome of an aquaculture-relevant species
Source: PLoS One. 2024 Sep 26;19(9):e0309397. doi: 10.1371/journal.pone.0309397 (PMC11426453; doi:10.1371/journal.pone.0309397)
Supplement: S3 Table — (XLSX) [file pone.0309397.s013.xlsx]

## Sheet: Sheet1
S3 Table: Top 10 differentially expressed genes for sub-clusters of immune cells generated from the integrated scRNAseq of whole spleen catfish samples SP1, SP2 and SP3.
Cluster	Gene Name in Channel Catfish	NCBI Gene ID	Description	P value	Adjusted P value	Percent in Cluster	Percent in Other Clusters
0	LOC128634996	128634996	uncharacterized LOC128634996	0	0	0.933	0.207
0	LOC108259908	108259908	Ig heavy chain Mem5-like	0	0	0.997	0.278
0	LOC128635179	128635179	uncharacterized LOC128635179	0	0	0.917	0.202
0	LOC128634930	128634930	Ig kappa chain C region, B allele-like	0	0	0.883	0.177
0	LOC108279813	108279813	uncharacterized LOC108279813	0	0	0.879	0.182
0	plaat1l	108270472	phospholipase A and acyltransferase 1-like	0	0	0.875	0.181
0	pax5	108260810	paired box 5	0	0	0.991	0.301
0	ighd	108277590	immunoglobulin heavy constant delta	0	0	0.986	0.306
0	ebf1b	108279013	EBF transcription factor 1b	0	0	0.91	0.238
0	cd37	108274318	CD37 molecule	0	0	0.872	0.207
1	thbs1b	108257932	thrombospondin 1b	0	0	0.956	0.307
1	itga2b	108258137	integrin, alpha 2b	0	0	0.943	0.312
1	sh3pxd2aa	108258886	SH3 and PX domains 2Aa	0	0	0.863	0.243
1	inf2	108269962	inverted formin 2	0	0	0.871	0.253
1	meis1b	108263472	Meis homeobox 1 b	0	0	0.839	0.227
1	garnl3	108260296	GTPase activating Rap/RanGAP domain like 3	0	0	0.841	0.232
1	lpp	108271779	lipoma-preferred partner	0	0	0.911	0.306
1	sik1	108266559	salt-inducible kinase 1	0	0	0.947	0.471
1	itgb3b	108274212	integrin beta 3b	5.83393e-292	1.88698e-291	0.823	0.28
1	myocd	108274238	myocardin	5.26023e-292	1.70142e-291	0.783	0.249
2	LOC108260311	108260311	uncharacterized LOC108260311	0	0	0.927	0.115
2	LOC100304630	100304630	uncharacterized LOC100304630	0	0	0.952	0.149
2	si:busm1-57f23.1	108276545	cystatin	0	0	0.998	0.225
2	LOC108275690	108275690	platelet glycoprotein Ib alpha chain	0	0	0.933	0.174
2	gp1bb	108265488	glycoprotein Ib platelet subunit beta	0	0	0.914	0.201
2	mpl	108271885	MPL proto-oncogene, thrombopoietin receptor	0	0	0.888	0.194
2	myl9b	100528638	myosin, light chain 9b, regulatory	0	0	0.719	0.064
2	tagln	108280395	transgelin	0	0	0.75	0.097
2	LOC108270771	108270771	platelet glycoprotein V	0	0	0.745	0.101
2	mdka	108259215	midkine a	0	0	0.743	0.106
3	maptb	108272803	microtubule-associated protein tau b	0	0	0.911	0.142
3	tmsb1	108268882	thymosin beta 1	1.3926e-229	4.50438e-225	0.724	0.148
3	LOC108271063	108271063	adhesion G-protein coupled receptor G5	1.36365e-204	4.41072e-200	0.624	0.111
3	alox5a	108263823	arachidonate 5-lipoxygenase a	9.60533e-193	3.10685e-188	0.509	0.075
3	ighd	108277590	immunoglobulin heavy constant delta	7.37801e-184	2.38642e-179	0.978	0.433
3	pax5	108260810	paired box 5	7.39142e-174	2.39076e-169	0.993	0.429
3	LOC108254997	108254997	band 4.1-like protein 1	2.22526e-172	7.19761e-168	0.858	0.307
3	LOC108280876	108280876	teashirt homolog 1	3.65744e-170	1.183e-165	0.204	0.005
3	si:dkey-172j4.3	108267497	diacylglycerol kinase eta	9.61604e-161	3.11031e-156	0.484	0.078
3	LOC108267808	108267808	tyrosine-protein kinase Lyn	4.10901e-150	1.32906e-145	0.807	0.295
4	alas2	108265738	aminolevulinate, delta-, synthase 2	4.82491e-214	1.56062e-209	0.924	0.199
4	gpx1a	108255192	glutathione peroxidase 1a	4.75871e-210	1.5392e-205	0.873	0.182
4	LOC108257036	108257036	hemoglobin subunit beta	7.69754e-177	2.48977e-172	0.969	0.312
4	LOC108268628	108268628	calpain-8	1.58196e-175	5.11685e-171	0.948	0.277
4	si:dkey-93h22.7	108271080	uncharacterized si:dkey-93h22.7	6.81015e-166	2.20274e-161	0.749	0.146
4	si:ch211-250g4.3	108272972	golgin subfamily B member 1	4.14962e-158	1.34219e-153	0.876	0.212
4	wbp4	108273303	WW domain binding protein 4	3.79343e-152	1.22698e-147	0.835	0.231
4	LOC108280488	108280488	transferrin receptor protein 1	2.56575e-149	8.29891e-145	0.914	0.291
4	LOC108257040	108257040	hemoglobin subunit alpha	6.06929e-147	1.96311e-142	0.993	0.551
4	LOC108263260	108263260	interferon alpha-inducible protein 27-like protein 2A	1.14312e-146	3.69743e-142	0.653	0.122
5	tcf7	108278866	transcription factor 7	1.21092e-291	3.91672e-292	0.566	0.031
5	mctp1a	108255490	multiple C2 domains, transmembrane 1a	1.58009e-291	5.1108e-291	0.599	0.037
5	lck	108270195	LCK proto-oncogene, Src family tyrosine kinase	2.68869e-272	8.69656e-268	0.364	0.009
5	LOC108270014	108270014	M1-specific T cell receptor beta chain	4.76047e-222	1.53977e-217	0.375	0.016
5	LOC108256553	108256553	DNA-binding protein SATB1	3.6232e-215	1.17193e-210	0.529	0.046
5	LOC108267351	108267351	uncharacterized LOC108267351	4.47566e-214	1.44765e-209	0.46	0.03
5	tox	108278030	thymocyte selection-associated high mobility group box	4.55809e-204	1.47431e-199	0.294	0.009
5	abhd3	108268000	abhydrolase domain containing 3, phospholipase	6.33998e-194	2.05067e-189	0.397	0.024
5	runx3	108263403	RUNX family transcription factor 3	6.50436e-193	2.10384e-188	0.75	0.12
5	gzmk	100304605	granzyme K (granzyme 3; tryptase II)	1.44027e-181	4.65856e-177	0.195	0.002
6	LOC108257039	108257039	hemoglobin cathodic subunit beta	5.35872e-208	1.73328e-203	0.759	0.104
6	slc4a1a	108279353	solute carrier family 4 member 1a (Diego blood group)	2.70013e-198	8.73358e-194	0.775	0.106
6	LOC108263260	108263260	interferon alpha-inducible protein 27-like protein 2A	1.14931e-186	3.71744e-182	0.775	0.12
6	cahz	100528361	carbonic anhydrase	1.65215e-179	5.34389e-175	0.723	0.101
6	gpx1a	108255192	glutathione peroxidase 1a	4.0555e-179	1.31175e-174	0.88	0.188
6	alas2	108265738	aminolevulinate, delta-, synthase 2	4.53541e-175	1.46698e-170	0.896	0.206
6	hbaa2	108257035	hemoglobin, alpha adult 2	1.17149e-174	3.78917e-170	0.53	0.051
6	iyd	108275850	iodotyrosine deiodinase	1.64592e-160	5.32373e-156	0.691	0.1
6	sat2b	108260198	spermidine/spermine N1-acetyltransferase family member 2b	2.01806e-158	6.52742e-154	0.695	0.11
6	si:dkey-93h22.7	108271080	uncharacterized si:dkey-93h22.7	8.39034e-156	2.71386e-151	0.811	0.148
7	ebf1b	108279013	EBF transcription factor 1b	2.04368e-113	6.61027e-109	0.951	0.385
7	vav2	108278776	vav 2 guanine nucleotide exchange factor	1.26565e-101	4.09373e-97	0.857	0.316
7	arhgap24	108278970	Rho GTPase activating protein 24	7.49125e-101	2.42304e-96	0.803	0.251
7	ebf1a	108269197	EBF transcription factor 1a	2.61024e-87	8.44281e-83	0.839	0.315
7	LOC108267059	108267059	NF-kappa-B inhibitor delta	6.40553e-83	2.07187e-78	0.668	0.201
7	pax5	108260810	paired box 5	4.99052e-82	1.61418e-77	0.969	0.455
7	itpr1b	108254919	inositol 1,4,5-trisphosphate receptor, type 1b	1.81918e-75	5.88413e-71	0.7	0.241
7	LOC108254997	108254997	band 4.1-like protein 1	6.63955e-74	2.14756e-69	0.825	0.334
7	ighd	108277590	immunoglobulin heavy constant delta	2.61287e-72	8.45133e-68	0.964	0.458
7	add3a	108259409	adducin 3 (gamma) a	3.2629e-72	1.05539e-67	0.731	0.278
8	dbn1	108279051	drebrin 1	0	0	0.927	0.029
8	foxp4	108254918	forkhead box P4	0	0	0.907	0.023
8	csf1rb	108278893	colony stimulating factor 1 receptor, b	0	0	0.861	0.02
8	LOC108266645	108266645	killer cell lectin-like receptor subfamily E member 1	0	0	0.854	0.018
8	fybb	108278849	FYN binding protein b	0	0	0.854	0.037
8	c1qa	108279317	complement component 1, q subcomponent, A chain	0	0	0.828	0.013
8	c1qa	108279317	complement C1q subcomponent subunit A	0	0	0.828	0.013
8	LOC108268542	108268542	mannan-binding lectin serine protease 2	0	0	0.821	0.007
8	csf3r	108269562	colony stimulating factor 3 receptor (granulocyte)	0	0	0.828	0.015
8	mafba	108276273	v-maf avian musculoaponeurotic fibrosarcoma oncogene homolog Ba	0	0	0.854	0.044
8	LOC108274021	108274021	growth arrest-specific protein 7	0	0	0.841	0.032
9	mki67	108273569	marker of proliferation Ki-67	0	0	0.779	0.016
9	stmn1	100528882	stathmin	0	0	0.771	0.025
9	top2a	108274033	DNA topoisomerase 2-alpha	0	0	0.649	0.01
9	incenp	108274945	inner centromere protein	0	0	0.649	0.011
9	smc2	108260886	structural maintenance of chromosomes 2	0	0	0.595	0.008
9	pclaf	100528782	PCNA clamp associated factor	0	0	0.58	0.013
9	mad2l1	100528709	MAD2 mitotic arrest deficient-like 1 (yeast)	0	0	0.496	0.006
9	dlgap5	108273653	discs, large (Drosophila) homolog-associated protein 5	0	0	0.473	0.005
9	pbk	100528146	PDZ binding kinase	0	0	0.473	0.006
9	nusap1	108262984	nucleolar and spindle associated protein 1	0	0	0.458	0.007
10	pdia4	108256621	protein disulfide isomerase family A, member 4	0	0	0.887	0.033
10	selenom	108255786	selenoprotein M	0	0	0.855	0.013
10	irf4l	108274592	interferon regulatory factor 4 like	0	0	0.782	0.002
10	lman1	108279223	lectin, mannose-binding, 1	0	0	0.806	0.036
10	creld2	100528401	cysteine-rich with EGF-like domains 2	0	0	0.782	0.019
10	rrbp1b	108259174	ribosome binding protein 1b	0	0	0.75	0.014
10	fkbp11	108271941	FKBP prolyl isomerase 11	0	0	0.718	0.008
10	LOC108255209	108255209	translocon-associated protein subunit alpha	0	0	0.694	0.005
10	prdm1a	108280572	PR domain containing 1a, with ZNF domain	0	0	0.71	0.025
10	dscamb	108280204	Down syndrome cell adhesion molecule b	0	0	0.661	0.004
11	cd247	100305023	T-cell surface glycoprotein CD3 zeta chain precursor	0	0	0.978	0.038
11	LOC108267350	108267350	uncharacterized LOC108267350	0	0	0.878	0.008
11	LOC108278371	108278371	T-cell surface glycoprotein CD3 epsilon chain	0	0	0.878	0.03
11	bcl11ba	108270293	BCL11 transcription factor B a	0	0	0.856	0.016
11	LOC108264986	108264986	tyrosine-protein kinase ZAP-70	0	0	0.844	0.01
11	bcl11bb	108258024	BCL11 transcription factor B b	0	0	0.8	0.02
11	LOC108280991	108280991	uncharacterized LOC108280991	0	0	0.767	0.004
11	LOC108278320	108278320	T-cell surface glycoprotein CD3 delta chain	0	0	0.756	0.014
11	mafa	108264808	v-maf avian musculoaponeurotic fibrosarcoma oncogene homolog a (paralog a)	0	0	0.722	0.012
11	LOC108267226	108267226	uncharacterized LOC108267226	0	0	0.7	0.003
12	flt3	108256707	fms related receptor tyrosine kinase 3	0	0	0.878	0.021
12	LOC108256723	108256723	uncharacterized LOC108256723	0	0	0.78	0.006
12	ppfibp2a	108264606	PPFIA binding protein 2a	0	0	0.78	0.013
12	plxna4	108279901	plexin-A4	0	0	0.695	0.009
12	shtn2	108267975	shootin-1	0	0	0.659	0.014
12	itgb7	108271744	integrin, beta 7	0	0	0.646	0.014
12	ppt2a.2	108277463	palmitoyl-protein thioesterase 2a, tandem duplicate 2	0	0	0.524	0.001
12	LOC108254725	108254725	uncharacterized LOC108254725	0	0	0.512	0.005
12	sh2d1aa	128629377	SH2 domain containing 1A duplicate a	0	0	0.476	0.004
12	LOC108275500	108275500	uncharacterized LOC108275500	0	0	0.463	0.004
13	ltb4r	108261007	leukotriene B4 receptor	0	0	0.981	0.017
13	si:dkey-27h10.2	108263769	uncharacterized si:dkey-27h10.2	0	0	0.962	0.014
13	LOC108265455	108265455	transketolase	0	0	0.962	0.019
13	mmp13	100526826	matrix metalloproteinase 13	0	0	0.942	0.006
13	mmp9	100304980	matrix metalloproteinase 9	0	0	0.904	0.012
13	si:dkey-195m11.11	108272213	uncharacterized si:dkey-195m11.11	0	0	0.885	0.002
13	si:ch211-284o19.8	108267239	protein lifeguard 1	0	0	0.885	0.005
13	LOC108273082	108273082	membrane-spanning 4-domains subfamily A member 4A	0	0	0.865	0.012
13	gpr84	108272217	G-protein coupled receptor 84	0	0	0.865	0.017
13	fbp1a	100528384	fructose-1,6-bisphosphatase 1a	0	0	0.827	0.011
14	LOC108267310	108267310	zinc finger protein 521	0	0	0.935	0.002
14	calcrlb	108273155	calcitonin receptor-like b	0	0	0.871	0.011
14	LOC108271270	108271270	receptor-type tyrosine-protein phosphatase mu	0	0	0.839	0.005
14	LOC128632858	128632858	uncharacterized LOC128632858	0	0	0.806	0
14	flt4	108268674	fms related receptor tyrosine kinase 4	0	0	0.806	0.002
14	znf423	124627980	zinc finger protein 423	0	0	0.806	0.008
14	magi1a	108265572	membrane associated guanylate kinase, WW and PDZ domain containing 1a	0	0	0.806	0.008
14	dclk2a	108263760	doublecortin-like kinase 2a	0	0	0.806	0.009
14	arap3	108269111	ArfGAP with RhoGAP domain, ankyrin repeat and PH domain 3	0	0	0.774	0.004
14	dab2	108260308	DAB adaptor protein 2	0	0	0.742	0.001
15	cdca8	108257073	cell division cycle associated 8	2.10872e-268	6.82067e-264	0.815	0.01
15	prc1b	108259275	protein regulator of cytokinesis 1b	1.49508e-263	4.83583e-259	0.667	0.006
15	si:ch211-266i6.3	108276750	cytoskeleton-associated protein 2	2.0191e-238	6.53078e-234	0.704	0.009
15	cdk1	100528197	cyclin-dependent kinase 1	4.93532e-233	1.59633e-228	0.852	0.014
15	LOC128631793	128631793	uncharacterized LOC128631793	3.02369e-231	9.78011e-227	0.704	0.009
15	nusap1	108262984	nucleolar and spindle associated protein 1	3.09451e-215	1.00092e-210	0.815	0.014
15	zgc:86764	108278439	protein regulator of cytokinesis 1	4.59483e-210	1.4862e-205	0.778	0.013
15	plk1	108258666	polo-like kinase 1 (Drosophila)	1.67915e-207	5.4312e-203	0.741	0.012
15	top2a	108274033	DNA topoisomerase II alpha	1.44864e-192	4.68564e-188	0.926	0.021
15	cep55l	108274244	centrosomal protein 55 like	8.06213e-192	2.6077e-187	0.593	0.008
