# Supplementary material for: Single-nuclei transcriptome analysis of channel catfish spleen provides insight into the immunome of an aquaculture-relevant species
Source: PLoS One. 2024 Sep 26;19(9):e0309397. doi: 10.1371/journal.pone.0309397 (PMC11426453; doi:10.1371/journal.pone.0309397)
Supplement: S4 Table — (XLSX) [file pone.0309397.s014.xlsx]

## Sheet: Sheet1
S4 Table: Top 10 differentially expressed genes for sub-clusters of HSC cells generated from the integrated scRNAseq of whole spleen catfish samples SP1, SP2 and SP3.
Cluster	Gene Name in Channel Catfish	NCBI Gene ID	Description	P value	Adjusted P value	Percent in Cluster	Percent in Other Clusters
0	lpp	108271779	lipoma-preferred partner	4.67268e-98	1.51138e-93	0.912	0.882
0	meis1b	108263472	Meis homeobox 1 b	1.70542e-81	5.51619e-77	0.845	0.764
0	sh3pxd2aa	108258886	SH3 and PX domains 2Aa	2.54428e-75	8.22947e-71	0.868	0.793
0	garnl3	108260296	GTPase activating Rap/RanGAP domain like 3	4.01914e-69	1.29999e-64	0.836	0.756
0	inf2	108269962	inverted formin 2	5.13216e-65	1.66e-60	0.871	0.816
0	celf2	108279695	cugbp, Elav-like family member 2	2.78405e-58	9.00502e-54	0.819	0.754
0	LOC108256527	108256527	mannosyl-oligosaccharide 1,2-alpha-mannosidase IA	2.46259e-55	7.96526e-51	0.781	0.726
0	myocd	108274238	myocardin	8.76869e-47	2.83623e-42	0.784	0.771
0	maml3	108263490	mastermind-like transcriptional coactivator 3	9.46043e-46	3.05998e-41	0.733	0.658
0	itprid2	108266444	ITPR interacting domain containing 2	8.57479e-45	2.77352e-40	0.759	0.693
1	actb2	100526698	actin, beta 2	1.63924e-147	5.30213e-143	0.998	0.764
1	myl9b	100528638	myosin, light chain 9b, regulatory	1.06003e-129	3.42865e-125	0.851	0.277
1	actb1	108258691	actin, beta 1	8.62033e-124	2.78825e-119	0.983	0.628
1	cfl1	108269238	cofilin 1	2.64955e-118	8.56998e-114	0.89	0.373
1	pfn1	108275705	profilin 1	3.33308e-118	1.07808e-113	0.983	0.602
1	LOC108258993	108258993	thymosin beta 4 X-linked	1.09466e-117	3.54066e-113	0.992	0.633
1	LOC100304630	100304630	uncharacterized LOC100304630	2.31398e-99	7.48457e-95	0.981	0.559
1	cotl1	108264229	coactosin-like F-actin binding protein 1	9.37708e-98	3.03302e-93	0.832	0.307
1	tagln2	100528947	transgelin 2	1.20981e-97	3.91314e-93	0.905	0.365
1	arpc1b	108256944	actin related protein 2/3 complex, subunit 1B	1.96491e-92	6.35551e-88	0.793	0.271
2	tmsb4x	100304709	thymosin beta 4 X-linked	5.13769e-70	1.66179e-65	0.989	0.729
2	si:busm1-57f23.1	108276545	cystatin	1.29324e-58	4.18298e-54	0.976	0.763
2	LOC108258993	108258993	thymosin beta 4 X-linked	2.17743e-54	7.0429e-50	0.957	0.664
2	LOC108260311	108260311	uncharacterized LOC108260311	1.23001e-53	3.97847e-49	0.868	0.5
2	ptmaa	108272002	prothymosin alpha a	2.2509e-53	7.28054e-49	0.925	0.656
2	LOC108274251	108274251	uncharacterized LOC108274251	1.18961e-49	3.84779e-45	0.957	0.729
2	LOC108266361	108266361	uncharacterized LOC108266361	1.18194e-46	3.82297e-42	0.744	0.417
2	LOC108261774	108261774	BOLA class I histocompatibility antigen, alpha chain BL3-7	2.22081e-37	7.18322e-33	0.863	0.623
2	jun	108258130	Jun proto-oncogene, AP-1 transcription factor subunit	5.81231e-36	1.87999e-31	0.782	0.532
2	srgn	108263733	serglycin	2.91416e-35	9.42584e-31	0.817	0.552
3	alas2	108265738	aminolevulinate, delta-, synthase 2	7.34688e-200	2.37635e-195	0.871	0.117
3	gpx1a	108255192	glutathione peroxidase 1a	4.98438e-194	1.6122e-189	0.799	0.094
3	LOC108257036	108257036	hemoglobin subunit beta	2.48432e-167	8.03552e-163	0.91	0.222
3	LOC108280488	108280488	transferrin receptor protein 1	1.37202e-166	4.43781e-162	0.882	0.147
3	si:ch211-250g4.3	108272972	golgin subfamily B member 1	1.51179e-156	4.8899e-152	0.86	0.139
3	iyd	108275850	iodotyrosine deiodinase	2.53405e-152	8.19638e-148	0.548	0.034
3	slc4a1a	108279353	solute carrier family 4 member 1a (Diego blood group)	4.12759e-152	1.33507e-147	0.599	0.046
3	wbp4	108273303	WW domain binding protein 4	5.80769e-148	1.8785e-143	0.796	0.13
3	LOC108263260	108263260	interferon alpha-inducible protein 27-like protein 2A	2.42565e-147	7.84578e-143	0.609	0.055
3	LOC108257040	108257040	hemoglobin subunit alpha	3.31628e-142	1.07265e-137	0.953	0.442
