# Supplementary material for: Single-nuclei transcriptome analysis of channel catfish spleen provides insight into the immunome of an aquaculture-relevant species
Source: PLoS One. 2024 Sep 26;19(9):e0309397. doi: 10.1371/journal.pone.0309397 (PMC11426453; doi:10.1371/journal.pone.0309397)
Supplement: S5 Table — (XLSX) [file pone.0309397.s015.xlsx]

## Sheet: Sheet1
S5 Table: Top 10 differentially expressed genes for sub-clusters of B cells generated from the integrated scRNAseq of whole spleen catfish samples SP1, SP2 and SP3.
Cluster	Gene Name in Channel Catfish	NCBI Gene ID	Description	P value	Adjusted P value	Percent in Cluster	Percent in Other Clusters
0	cxcr4b	100335031	chemokine (C-X-C motif), receptor 4b	1.81525e-64	5.87142e-60	0.879	0.566
0	LOC128634959	128634959	Ig kappa-b4 chain C region-like	2.13711e-25	6.91248e-21	0.237	0.082
0	LOC108269697	108269697	uncharacterized LOC108269697	1.34979e-24	4.3659e-20	0.396	0.197
0	LOC108279136	108279136	uncharacterized LOC108279136	5.93852e-14	1.92082e-09	0.268	0.143
0	ccr9a	108267400	chemokine (C-C motif) receptor 9a	5.30125e-09	0.000171469	0.278	0.184
0	card19	108254721	caspase recruitment domain family, member 19	2.13105e-06	0.0689289	0.022	0.003
0	eif4ebp3l	100528970	eukaryotic translation initiation factor 4E binding protein 3, like	2.99521e-05	0.968801	0.126	0.074
0	cebpb	108265421	CCAAT enhancer binding protein beta	4.02217e-05	1	0.101	0.055
0	LOC128634895	128634895	Ig kappa chain C region, B allele-like	0.000104159	1	0.07	0.034
0	tafa1a	108275576	TAFA chemokine like family member 1a	0.000232017	1	0.023	0.006
1	zeb2b	108273067	zinc finger E-box binding homeobox 2b	2.30118e-35	7.44318e-31	0.403	0.157
1	LOC108262770	108262770	uncharacterized LOC108262770	2.96777e-23	9.59925e-19	0.346	0.154
1	ets1	108264664	v-ets avian erythroblastosis virus E26 oncogene homolog 1	2.0116e-22	6.50653e-18	0.497	0.312
1	LOC108275964	108275964	AP-1 complex subunit sigma-2	2.07859e-19	6.72319e-15	0.323	0.153
1	LOC108269697	108269697	uncharacterized LOC108269697	1.30419e-18	4.21839e-14	0.389	0.211
1	nfia	108271134	nuclear factor I/A	4.604e-13	1.48916e-08	0.127	0.042
1	LOC108277140	108277140	uncharacterized LOC108277140	4.65654e-12	1.50616e-07	0.098	0.028
1	elk3	108279817	ETS transcription factor ELK3	6.04163e-10	1.95416e-05	0.335	0.227
1	f11r.1	108259963	F11 receptor, tandem duplicate 1	1.1648e-09	3.76754e-05	0.061	0.015
1	pecam1a	108279165	platelet and endothelial cell adhesion molecule 1a	8.40808e-09	0.000271959	0.192	0.101
2	maptb	108272803	microtubule-associated protein tau b	2.75751e-156	8.91917e-152	0.91	0.297
2	tmsb1	108268882	thymosin beta 1	5.92217e-145	1.91552e-140	0.819	0.241
2	LOC108269638	108269638	uncharacterized LOC108269638	1.59448e-103	5.15733e-99	0.251	0.006
2	tagln2	100528947	transgelin 2	1.61735e-96	5.23133e-92	0.72	0.281
2	si:ch211-214p13.7	124628256	uncharacterized si:ch211-214p13.7	9.82802e-85	3.17887e-80	0.303	0.027
2	LOC108271063	108271063	adhesion G-protein coupled receptor G5	5.31347e-81	1.71864e-76	0.592	0.159
2	si:dkey-172j4.3	108267497	diacylglycerol kinase eta	9.78653e-81	3.16545e-76	0.455	0.082
2	arl5c	108260527	ADP-ribosylation factor-like 5C	7.03211e-77	2.27454e-72	0.825	0.486
2	itm2b	100528504	integral membrane protein 2b	1.39461e-69	4.51087e-65	0.752	0.437
2	alox5a	108263823	arachidonate 5-lipoxygenase a	9.24393e-68	2.98995e-63	0.519	0.151
3	nm23	100304503	putative oncoprotein nm23	4.45952e-50	1.44243e-45	0.983	0.766
3	LOC108280570	108280570	homer protein homolog 3	6.77249e-50	2.19056e-45	0.441	0.105
3	tspan2a	108271947	tetraspanin 2a	1.00382e-47	3.24685e-43	0.708	0.259
3	ponzr6	108267463	plac8 onzin related protein 6	2.1571e-46	6.97714e-42	0.646	0.219
3	ccr9a	108267400	chemokine (C-C motif) receptor 9a	1.87987e-44	6.08045e-40	0.549	0.162
3	gig2e	108278574	grass carp reovirus (GCRV)-induced gene 2e	1.69433e-37	5.4803e-33	0.851	0.448
3	fabp3	108256956	fatty acid binding protein 3, muscle and heart	7.90049e-37	2.55541e-32	0.667	0.272
3	mibp2	108264499	muscle-specific beta 1 integrin binding protein 2	4.71455e-36	1.52492e-31	0.84	0.465
3	cd7al	108272930	cd7 antigen-like	5.3843e-36	1.74155e-31	0.538	0.192
3	ponzr1	108267839	plac8 onzin related protein 1	4.19893e-34	1.35814e-29	0.788	0.376
4	ebf1b	108279013	EBF transcription factor 1b	7.80623e-56	2.52493e-51	0.965	0.833
4	celf2	108279695	cugbp, Elav-like family member 2	2.56464e-55	8.29534e-51	0.97	0.854
4	vav2	108278776	vav 2 guanine nucleotide exchange factor	4.1964e-49	1.35733e-44	0.886	0.648
4	LOC128635459	128635459	zinc finger protein 239-like	1.93063e-45	6.24463e-41	0.806	0.459
4	arhgap24	108278970	Rho GTPase activating protein 24	8.85635e-41	2.86459e-36	0.806	0.51
4	tamalin	108276402	trafficking regulator and scaffold protein tamalin	1.16644e-37	3.77284e-33	0.866	0.677
4	cblb	108276857	Cbl proto-oncogene B, E3 ubiquitin protein ligase	3.57717e-37	1.15704e-32	0.846	0.646
4	inpp4ab	108273053	inositol polyphosphate-4-phosphatase type I Ab	7.08644e-36	2.29211e-31	0.841	0.669
4	itpr1b	108254919	inositol 1,4,5-trisphosphate receptor, type 1b	1.72259e-35	5.57171e-31	0.726	0.466
4	plcl5	108256246	phospholipase C like 5	2.54991e-35	8.24767e-31	0.821	0.66
5	slc4a1a	108279353	solute carrier family 4 member 1a (Diego blood group)	1.05221e-179	3.40336e-175	0.823	0.09
5	LOC108263260	108263260	interferon alpha-inducible protein 27-like protein 2A	1.2779e-169	4.13336e-165	0.823	0.102
5	LOC108257039	108257039	hemoglobin cathodic subunit beta	4.19779e-164	1.35778e-159	0.786	0.097
5	hemgn	108263805	hemogen, transcript variant X1	6.06282e-154	1.96102e-149	0.865	0.141
5	cahz	100528361	carbonic anhydrase	2.23682e-153	7.23498e-149	0.74	0.084
5	sat2b	108260198	spermidine/spermine N1-acetyltransferase family member 2b	2.61523e-153	8.45895e-149	0.724	0.08
5	gpx1a	108255192	glutathione peroxidase 1a	3.14249e-152	1.01644e-147	0.917	0.189
5	lect2.1	108262581	leukocyte cell derived chemotaxin 2	6.41417e-151	2.07466e-146	0.807	0.105
5	alas2	108265738	aminolevulinate, delta-, synthase 2	1.95045e-148	6.30872e-144	0.922	0.199
5	hbaa2	108257035	hemoglobin, alpha adult 2	7.59659e-139	2.45712e-134	0.542	0.04
6	selenom	108255786	selenoprotein M	0	0	0.848	0.017
6	irf4l	108274592	interferon regulatory factor 4 like	0	0	0.776	0.003
6	rrbp1b	108259174	ribosome binding protein 1b	0	0	0.744	0.006
6	fkbp11	108271941	FKBP prolyl isomerase 11	0	0	0.712	0.004
6	LOC108255209	108255209	translocon-associated protein subunit alpha	0	0	0.688	0.004
6	dscamb	108280204	cell adhesion molecule DSCAM	0	0	0.656	0.003
6	ckap4	108279913	cytoskeleton associated protein 4	2.15228e-256	6.96155e-252	0.504	0.001
6	LOC108277079	108277079	calcium/calmodulin-dependent protein kinase type II subunit beta	1.61121e-255	5.21145e-251	0.72	0.017
6	creld2	100528401	cysteine-rich with EGF-like domains 2	5.75874e-251	1.86266e-246	0.776	0.026
6	rcn3	100528500	reticulocalbin 3, EF-hand calcium binding domain	3.68257e-244	1.19113e-239	0.544	0.005
7	mpdu1a	108260157	mannose-P-dolichol utilization defect 1a	4.62125e-65	1.49474e-60	0.355	0.031
7	inpp4b	108263114	inositol polyphosphate-4-phosphatase type II B	1.21467e-57	3.92884e-53	0.444	0.061
7	maptb	108272803	microtubule-associated protein tau b	8.72558e-52	2.82229e-47	0.839	0.358
7	unc5cb	108277026	unc-5 netrin receptor Cb	2.86259e-49	9.25904e-45	0.21	0.012
7	si:dkey-172j4.3	108267497	diacylglycerol kinase eta	1.30565e-45	4.22311e-41	0.516	0.114
7	camk2d1	108267517	calcium/calmodulin-dependent protein kinase (CaM kinase) II delta 1	4.87508e-41	1.57684e-36	0.677	0.242
7	LOC108271063	108271063	adhesion G-protein coupled receptor G5	7.4746e-41	2.41766e-36	0.629	0.198
7	LOC108254997	108254997	band 4.1-like protein 1	2.63346e-40	8.51791e-36	0.96	0.721
7	celf2	108279695	cugbp, Elav-like family member 2	8.72085e-39	2.82076e-34	0.935	0.86
7	cdc42bpab	108257732	CDC42 binding protein kinase alpha (DMPK-like) b	2.48702e-36	8.04425e-32	0.516	0.143
8	mki67	108273569	marker of proliferation Ki-67	0	0	0.922	0.014
8	top2a	108274033	DNA topoisomerase II alpha	0	0	0.825	0.004
8	incenp	108274945	inner centromere protein	0	0	0.786	0.009
8	smc2	108260886	structural maintenance of chromosomes 2	0	0	0.718	0.005
8	mad2l1	100528709	mitotic spindle assembly checkpoint protein MAD2A	0	0	0.631	0.002
8	spc25	100528399	SPC25 component of NDC80 kinetochore complex	3.07599e-290	9.9493e-286	0.602	0.003
8	nusap1	108262984	nucleolar and spindle associated protein 1	2.16466e-284	7.00158e-280	0.583	0.002
8	dlgap5	108273653	discs, large (Drosophila) homolog-associated protein 5	4.53739e-284	1.46762e-279	0.592	0.003
8	stmn1	100528882	stathmin	7.81119e-283	2.52653e-278	0.883	0.025
8	diaph3	108271281	diaphanous-related formin 3	4.06612e-278	1.31519e-273	0.854	0.023
