# Supplementary material for: Single-nuclei transcriptome analysis of channel catfish spleen provides insight into the immunome of an aquaculture-relevant species
Source: PLoS One. 2024 Sep 26;19(9):e0309397. doi: 10.1371/journal.pone.0309397 (PMC11426453; doi:10.1371/journal.pone.0309397)
Supplement: S6 Table — (XLSX) [file pone.0309397.s016.xlsx]

## Sheet: Sheet1
S6 Table: Top 10 differentially expressed genes for sub-clusters of T and NK cells generated from the integrated scRNAseq of whole spleen catfish samples SP1, SP2 and SP3.
Cluster	Gene Name in Channel Catfish	NCBI Gene ID	Description	P value	Adjusted P value	Percent in Cluster	Percent in Other Clusters
0	tcf7	108278866	transcription factor 7	1.19915e-31	3.87864e-27	0.764	0.293
0	LOC128635459	128635459	zinc finger protein 239-like	2.30245e-27	7.44728e-23	0.819	0.41
0	LOC108256553	108256553	DNA-binding protein SATB1	4.09001e-27	1.32291e-22	0.724	0.281
0	tox2	108272004	TOX high mobility group box family member 2	5.80228e-26	1.87675e-21	0.874	0.518
0	rgs3a	108259785	regulator of G protein signaling 3a	1.95933e-24	6.33744e-20	0.685	0.278
0	camk1da	108279878	calcium/calmodulin-dependent protein kinase 1Da	4.28825e-24	1.38703e-19	0.449	0.069
0	ralgps1	108265233	Ral GEF with PH domain and SH3 binding motif 1	4.79591e-24	1.55124e-19	0.551	0.135
0	znf704	108256973	zinc finger protein 704	8.46879e-23	2.73923e-18	0.709	0.302
0	tox	108278030	thymocyte selection-associated high mobility group box	1.42992e-19	4.62506e-15	0.449	0.102
0	nr4a3	108256675	nuclear receptor subfamily 4, group A, member 3	3.17027e-19	1.02543e-14	0.811	0.575
1	LOC108267350	108267350	T cell receptor delta	2.22285e-64	7.18981e-60	0.868	0.07
1	LOC108280991	108280991	uncharacterized LOC108280991	5.2368e-59	1.69384e-54	0.758	0.041
1	LOC108267226	108267226	T cell receptor gamma	1.89552e-55	6.13106e-51	0.692	0.027
1	LOC108264986	108264986	tyrosine-protein kinase ZAP-70	6.29136e-51	2.03494e-46	0.846	0.111
1	cd247	100305023	CD247 molecule	1.68045e-48	5.4354e-44	0.978	0.222
1	LOC100304588	100304588	small inducible cytokine A3	1.07869e-46	3.48901e-42	0.78	0.116
1	mafa	108264808	v-maf avian musculoaponeurotic fibrosarcoma oncogene homolog a (paralog a)	3.24516e-43	1.04965e-38	0.714	0.086
1	LOC108267144	108267144	T cell receptor gamma	5.44106e-40	1.75991e-35	0.615	0.049
1	LOC128632958	128632958	uncharacterized LOC128632958	5.50068e-39	1.7792e-34	0.769	0.178
1	bcl11ba	108270293	BCL11 transcription factor B a	7.14556e-39	2.31123e-34	0.857	0.17
2	sh2d1ab	100528296	SH2 domain containing 1A duplicate b	5.38653e-51	1.74227e-46	0.667	0.026
2	ccl32b.3	108256100	chemokine (C-C motif) ligand 32b, duplicate 3	3.6532e-34	1.18163e-29	0.5	0.026
2	hcst	100304692	hematopoietic cell signal transducer	1.47046e-32	4.75619e-28	0.667	0.08
2	gzm3.3	108267045	granzyme 3, tandem duplicate 3	2.62613e-32	8.49423e-28	0.444	0.018
2	rpl7a	100304523	ribosomal protein L7a	1.52683e-31	4.93854e-27	1	0.596
2	gzmk	100304605	granzyme K (granzyme 3; tryptase II)	2.55185e-31	8.25397e-27	0.528	0.041
2	rpl10	100304526	ribosomal protein L10	1.60539e-30	5.19263e-26	1	0.653
2	rps2	100304556	ribosomal protein S2	2.01875e-30	6.52963e-26	1	0.674
2	rplp2l	108260028	ribosomal protein, large P2, like	3.38493e-30	1.09485e-25	0.986	0.563
2	rpl7	100304522	ribosomal protein L7	6.19124e-30	2.00256e-25	1	0.648
3	flt3	108256707	fms related receptor tyrosine kinase 3	1.59668e-34	5.16445e-30	0.477	0.02
3	zeb2b	108273067	zinc finger E-box binding homeobox 2b	7.94925e-34	2.57119e-29	0.446	0.015
3	LOC108266645	108266645	killer cell lectin-like receptor subfamily E member 1	2.46023e-30	7.9576e-26	0.538	0.051
3	LOC108280239	108280239	uncharacterized LOC108280239	1.87599e-29	6.06788e-25	0.308	0
3	LOC108280700	108280700	perforin-1	3.96351e-29	1.282e-24	0.523	0.053
3	cntnap3	108276565	contactin associated protein family member 3	1.19778e-27	3.87423e-23	0.308	0.003
3	stard13a	108277230	StAR-related lipid transfer (START) domain containing 13a	1.73499e-27	5.61184e-23	0.431	0.028
3	pag1	108256974	phosphoprotein membrane anchor with glycosphingolipid microdomains 1	3.76823e-22	1.21883e-17	0.354	0.025
3	dock9b	108272448	dedicator of cytokinesis 9b,	5.4411e-21	1.75992e-16	0.477	0.068
4	LOC108257039	108257039	hemoglobin cathodic subunit beta	1.39038e-28	4.49717e-24	0.66	0.093
4	alas2	108265738	aminolevulinate, delta-, synthase 2	2.59642e-26	8.39811e-22	0.792	0.196
4	LOC108263964	108263964	uncharacterized LOC108263964	1.78821e-25	5.78398e-21	0.736	0.147
4	LOC108267557	108267557	4F2 cell-surface antigen heavy chain	9.52439e-25	3.08066e-20	0.811	0.199
4	LOC108268628	108268628	calpain-8	2.29651e-24	7.42807e-20	0.792	0.191
4	gpx1a	108255192	glutathione peroxidase 1a	5.4694e-24	1.76908e-19	0.736	0.179
4	blvrb	124626957	biliverdin reductase B	2.53069e-23	8.18553e-19	0.66	0.127
4	hba	100529002	hemoglobin subunit alpha	5.00043e-23	1.61739e-18	0.925	0.456
4	cahz	100528361	carbonic anhydrase	5.6621e-23	1.8314e-18	0.642	0.113
4	wbp4	108273303	WW domain binding protein 4	1.92214e-22	6.21717e-18	0.774	0.199
5	LOC108265455	108265455	transketolase	1.28474e-93	4.1555e-89	0.943	0.002
5	mmp13	100526826	matrix metalloproteinase 13	2.1643e-88	7.00044e-84	0.925	0.007
5	si:dkey-27h10.2	108263769	cut like homeobox 1; cut like homeobox 2	2.09387e-87	6.77262e-83	0.962	0.015
5	si:ch211-284o19.8	108267239	protein lifeguard 1	2.29953e-87	7.43782e-83	0.887	0.002
5	si:dkey-195m11.11	108272213	uncharacterized si:dkey-195m11.11	2.5024e-85	8.09402e-81	0.868	0.002
5	mmp9	100304980	matrix metalloproteinase 9	4.30796e-84	1.39341e-79	0.887	0.007
5	LOC108273082	108273082	membrane-spanning 4-domains subfamily A member 4A	4.45946e-82	1.44241e-77	0.868	0.007
5	fbp1a	100528384	fructose-1,6-bisphosphatase 1a	3.10177e-79	1.00327e-74	0.811	0.002
5	LOC108269638	108269638	uncharacterized LOC108269638	1.29177e-77	4.17823e-73	0.83	0.007
5	gpr84	108272217	G protein-coupled receptor 84	4.73431e-77	1.53131e-72	0.849	0.012
