# Supplementary material for: Single-nuclei transcriptome analysis of channel catfish spleen provides insight into the immunome of an aquaculture-relevant species
Source: PLoS One. 2024 Sep 26;19(9):e0309397. doi: 10.1371/journal.pone.0309397 (PMC11426453; doi:10.1371/journal.pone.0309397)
Supplement: S7 Table — (XLSX) [file pone.0309397.s017.xlsx]

## Sheet: Sheet1
S7 Table: Top 10 differentially expressed genes for sub-clusters of cells in the myeloid lineage generated from the integrated scRNAseq of whole spleen catfish samples SP1, SP2 and SP3.
Cluster	Gene Name in Channel Catfish	NCBI Gene ID	Description	P value	Adjusted P value	Percent in Cluster	Percent in Other Clusters
0	LOC108269638	108269638	uncharacterized LOC108269638	8.85117e-39	2.86291e-34	0.963	0.085
0	LOC128633567	128633567	uncharacterized LOC128633567	6.65516e-38	2.15261e-33	0.901	0.039
0	LOC108255809	108255809	annexin A1	2.17233e-37	7.0264e-33	0.951	0.105
0	LOC100528179	100528179	epithelial membrane protein 2	4.31049e-37	1.39423e-32	0.926	0.072
0	si:dkey-5n18.1	108257537	uncharacterized protein LOC570444 homolog	8.46603e-37	2.73834e-32	1	0.17
0	pgd	108276249	phosphogluconate dehydrogenase	1.18605e-35	3.83626e-31	0.963	0.137
0	pl8l1	100528946	plac8-like protein 1	1.99779e-35	6.46185e-31	0.926	0.092
0	s100a10b	100528348	S100 calcium binding protein A10b	2.22713e-35	7.20364e-31	0.988	0.183
0	LOC108271113	108271113	fetuin-B	8.07319e-35	2.61127e-30	0.864	0.065
0	LOC108265566	108265566	ictacalcin-like	2.99862e-34	9.69905e-30	1	0.451
1	plxna4	108279901	plexin-A4	1.60197e-20	5.18156e-16	0.712	0.137
1	flt3	108256707	fms related receptor tyrosine kinase 3	3.51328e-18	1.13637e-13	0.788	0.181
1	LOC108256723	108256723	uncharacterized LOC108256723	3.41129e-16	1.10338e-11	0.712	0.187
1	cadm1a	108279108	cell adhesion molecule 1a	2.58028e-15	8.34592e-11	0.481	0.049
1	blnk	108263522	B cell linker	4.27279e-14	1.38203e-09	0.904	0.775
1	ppfibp2a	108264606	PPFIA binding protein 2a	6.62002e-14	2.14124e-09	0.769	0.335
1	dock1	108273880	dedicator of cytokinesis 1	6.95312e-14	2.24899e-09	0.731	0.297
1	gramd1ba	108277131	GRAM domain containing 1Ba	3.72509e-13	1.20488e-08	0.827	0.456
1	cadm4	108265453	cell adhesion molecule 4	1.45242e-12	4.69785e-08	0.75	0.357
1	adamts10	108264985	ADAM metallopeptidase with thrombospondin type 1 motif, 10	1.56504e-12	5.06213e-08	0.423	0.055
2	rgl1	108265599	ral guanine nucleotide dissociation stimulator-like 1	3.40729e-14	1.10209e-09	0.875	0.521
2	LOC108269731	108269731	cubilin	3.38959e-11	1.09636e-06	0.6	0.16
2	LOC108277878	108277878	sialoadhesin	7.93115e-11	2.56533e-06	0.65	0.227
2	lrp1ab	108275924	low density lipoprotein receptor-related protein 1Ab	3.0302e-10	9.80117e-06	0.575	0.165
2	tanc2b	108274047	tetratricopeptide repeat, ankyrin repeat and coiled-coil containing 2b	6.82895e-10	2.20883e-05	0.525	0.139
2	calcrla	108266827	calcitonin receptor-like a	2.82041e-09	9.12262e-05	0.55	0.17
2	gab1	108263355	GRB2-associated binding protein 1	1.20902e-08	0.000391057	0.825	0.686
2	LOC124626097	124626097	deleted in malignant brain tumors 1 protein	1.6856e-08	0.000545208	0.425	0.093
2	LOC108280600	108280600	tyrosine-protein kinase receptor UFO	1.3191e-07	0.00426662	0.575	0.237
2	stab1	108254960	stabilin 1	2.5864e-07	0.00836569	0.5	0.18
3	si:ch211-198c19.1	124628526	uncharacterized protein si:ch211-198c19.1	2.56413e-23	8.29369e-19	0.641	0.036
3	LOC108256408	108256408	cystatin-B	3.92853e-20	1.27068e-15	1	0.482
3	ppt2a.2	108277463	palmitoyl-protein thioesterase 2a, tandem duplicate 2	4.0243e-17	1.30166e-12	0.692	0.087
3	cd74b	108278631	CD74 molecule, major histocompatibility complex, class II invariant chain b	1.46167e-16	4.72778e-12	1	0.882
3	cytip	108266670	cytohesin 1 interacting protein	1.50366e-16	4.86358e-12	0.692	0.108
3	rps20	100304572	ribosomal protein S20	5.95072e-16	1.92476e-11	1	0.728
3	LOC108256728	108256728	synapse differentiation-inducing gene protein 1	2.09881e-15	6.78861e-11	0.462	0.036
3	rpl10	100304526	ribosomal protein L10	3.72698e-15	1.20549e-10	1	0.718
3	ahcyl1	108265433	adenosylhomocysteinase-like 1	3.73284e-15	1.20739e-10	0.41	0.021
3	rpl30	100304544	ribosomal protein L30	1.10076e-14	3.56041e-10	1	0.697
4	marco	108266198	macrophage receptor with collagenous structure	2.97638e-08	0.000962709	0.409	0.057
4	mafba	108276273	v-maf avian musculoaponeurotic fibrosarcoma oncogene homolog Ba	3.00201e-08	0.000971002	0.955	0.514
4	zfyve16	108276975	zinc finger, FYVE domain containing 16	3.84898e-08	0.00124495	0.455	0.075
4	c1qb	108278436	complement C1q subcomponent subunit B	8.08635e-08	0.00261553	0.909	0.462
4	c1qc	108278434	complement C1q subcomponent subunit C	1.52152e-07	0.00492135	0.909	0.467
4	LOC100526732	100526732	macrophage colony-stimulating factor 1 receptor	5.26772e-07	0.0170385	0.909	0.481
4	eng	108260284	endoglin	5.7605e-07	0.0186323	0.864	0.363
4	lrp1aa	108281054	low density lipoprotein receptor-related protein 1Aa	6.50015e-07	0.0210247	0.455	0.094
4	LOC108267557	108267557	4F2 cell-surface antigen heavy chain	6.54752e-07	0.021178	0.955	0.627
4	LOC108273609	108273609	legumain	7.37644e-07	0.0238591	0.636	0.189
